# Supplementary material for: Measures for interoperability of phenotypic data: minimum information requirements and formatting
Source: Plant Methods. 2016 Nov 9;12:44. doi: 10.1186/s13007-016-0144-4 (PMC5103589; doi:10.1186/s13007-016-0144-4)
Supplement: Supplementary file 1 — Additional file 1. An ISA-Tab-formatted dataset of Atwell et al. [59] from GMI. [file 13007_2016_144_MOESM1_ESM.zip]

Archive with 6 entries (5 files):
- dataset_basic_GMI_Atwell/
- dataset_basic_GMI_Atwell/a_study1.txt
- dataset_basic_GMI_Atwell/d_data.txt
- dataset_basic_GMI_Atwell/i_Investigation.txt
- dataset_basic_GMI_Atwell/s_study1.txt
- dataset_basic_GMI_Atwell/tdf.txt
