# Supplementary material for: Measures for interoperability of phenotypic data: minimum information requirements and formatting
Source: Plant Methods. 2016 Nov 9;12:44. doi: 10.1186/s13007-016-0144-4 (PMC5103589; doi:10.1186/s13007-016-0144-4)
Supplement: Supplementary file 1 — Additional file 1. An ISA-Tab-formatted dataset of Atwell et al. [59] from GMI. [file 13007_2016_144_MOESM1_ESM.zip › dataset_basic_GMI_Atwell/a_study1.txt]

Sample Name	Characteristics[Organism Part]	Term Source REF	Term Accession Number	Assay Name	Raw Data File	Protocol REF	Parameter Value[Trait Definition File]	Derived Data File
sample1				assay1020		Data transformation	tdf.txt	d_data.txt
sample2				assay1		Data transformation	tdf.txt	d_data.txt
sample3				assay1131		Data transformation	tdf.txt	d_data.txt
sample4				assay569		Data transformation	tdf.txt	d_data.txt
sample5				assay293		Data transformation	tdf.txt	d_data.txt
sample6				assay388		Data transformation	tdf.txt	d_data.txt
sample7				assay198		Data transformation	tdf.txt	d_data.txt
sample8				assay844		Data transformation	tdf.txt	d_data.txt
sample9				assay749		Data transformation	tdf.txt	d_data.txt
sample10				assay389		Data transformation	tdf.txt	d_data.txt
sample11				assay2		Data transformation	tdf.txt	d_data.txt
sample12				assay845		Data transformation	tdf.txt	d_data.txt
sample13				assay570		Data transformation	tdf.txt	d_data.txt
sample14				assay846		Data transformation	tdf.txt	d_data.txt
sample15				assay3		Data transformation	tdf.txt	d_data.txt
sample16				assay750		Data transformation	tdf.txt	d_data.txt
sample17				assay294		Data transformation	tdf.txt	d_data.txt
sample18				assay199		Data transformation	tdf.txt	d_data.txt
sample19				assay390		Data transformation	tdf.txt	d_data.txt
sample20				assay1132		Data transformation	tdf.txt	d_data.txt
sample21				assay571		Data transformation	tdf.txt	d_data.txt
sample22				assay1021		Data transformation	tdf.txt	d_data.txt
sample23				assay572		Data transformation	tdf.txt	d_data.txt
sample24				assay391		Data transformation	tdf.txt	d_data.txt
sample25				assay4		Data transformation	tdf.txt	d_data.txt
sample26				assay847		Data transformation	tdf.txt	d_data.txt
sample27				assay848		Data transformation	tdf.txt	d_data.txt
sample28				assay392		Data transformation	tdf.txt	d_data.txt
sample29				assay573		Data transformation	tdf.txt	d_data.txt
sample30				assay5		Data transformation	tdf.txt	d_data.txt
sample31				assay574		Data transformation	tdf.txt	d_data.txt
sample32				assay393		Data transformation	tdf.txt	d_data.txt
sample33				assay849		Data transformation	tdf.txt	d_data.txt
sample34				assay6		Data transformation	tdf.txt	d_data.txt
sample35				assay200		Data transformation	tdf.txt	d_data.txt
sample36				assay575		Data transformation	tdf.txt	d_data.txt
sample37				assay850		Data transformation	tdf.txt	d_data.txt
sample38				assay394		Data transformation	tdf.txt	d_data.txt
sample39				assay751		Data transformation	tdf.txt	d_data.txt
sample40				assay295		Data transformation	tdf.txt	d_data.txt
sample41				assay1022		Data transformation	tdf.txt	d_data.txt
sample42				assay7		Data transformation	tdf.txt	d_data.txt
sample43				assay1133		Data transformation	tdf.txt	d_data.txt
sample44				assay851		Data transformation	tdf.txt	d_data.txt
sample45				assay8		Data transformation	tdf.txt	d_data.txt
sample46				assay201		Data transformation	tdf.txt	d_data.txt
sample47				assay296		Data transformation	tdf.txt	d_data.txt
sample48				assay1134		Data transformation	tdf.txt	d_data.txt
sample49				assay395		Data transformation	tdf.txt	d_data.txt
sample50				assay1023		Data transformation	tdf.txt	d_data.txt
sample51				assay752		Data transformation	tdf.txt	d_data.txt
sample52				assay576		Data transformation	tdf.txt	d_data.txt
sample53				assay396		Data transformation	tdf.txt	d_data.txt
sample54				assay9		Data transformation	tdf.txt	d_data.txt
sample55				assay577		Data transformation	tdf.txt	d_data.txt
sample56				assay852		Data transformation	tdf.txt	d_data.txt
sample57				assay578		Data transformation	tdf.txt	d_data.txt
sample58				assay853		Data transformation	tdf.txt	d_data.txt
sample59				assay397		Data transformation	tdf.txt	d_data.txt
sample60				assay10		Data transformation	tdf.txt	d_data.txt
sample61				assay11		Data transformation	tdf.txt	d_data.txt
sample62				assay854		Data transformation	tdf.txt	d_data.txt
sample63				assay579		Data transformation	tdf.txt	d_data.txt
sample64				assay398		Data transformation	tdf.txt	d_data.txt
sample65				assay580		Data transformation	tdf.txt	d_data.txt
sample66				assay399		Data transformation	tdf.txt	d_data.txt
sample67				assay855		Data transformation	tdf.txt	d_data.txt
sample68				assay12		Data transformation	tdf.txt	d_data.txt
sample69				assay581		Data transformation	tdf.txt	d_data.txt
sample70				assay400		Data transformation	tdf.txt	d_data.txt
sample71				assay297		Data transformation	tdf.txt	d_data.txt
sample72				assay856		Data transformation	tdf.txt	d_data.txt
sample73				assay202		Data transformation	tdf.txt	d_data.txt
sample74				assay1135		Data transformation	tdf.txt	d_data.txt
sample75				assay13		Data transformation	tdf.txt	d_data.txt
sample76				assay1024		Data transformation	tdf.txt	d_data.txt
sample77				assay14		Data transformation	tdf.txt	d_data.txt
sample78				assay1025		Data transformation	tdf.txt	d_data.txt
sample79				assay401		Data transformation	tdf.txt	d_data.txt
sample80				assay754		Data transformation	tdf.txt	d_data.txt
sample81				assay857		Data transformation	tdf.txt	d_data.txt
sample82				assay203		Data transformation	tdf.txt	d_data.txt
sample83				assay582		Data transformation	tdf.txt	d_data.txt
sample84				assay298		Data transformation	tdf.txt	d_data.txt
sample85				assay1136		Data transformation	tdf.txt	d_data.txt
sample86				assay204		Data transformation	tdf.txt	d_data.txt
sample87				assay583		Data transformation	tdf.txt	d_data.txt
sample88				assay1026		Data transformation	tdf.txt	d_data.txt
sample89				assay1137		Data transformation	tdf.txt	d_data.txt
sample90				assay15		Data transformation	tdf.txt	d_data.txt
sample91				assay299		Data transformation	tdf.txt	d_data.txt
sample92				assay755		Data transformation	tdf.txt	d_data.txt
sample93				assay402		Data transformation	tdf.txt	d_data.txt
sample94				assay858		Data transformation	tdf.txt	d_data.txt
sample95				assay1138		Data transformation	tdf.txt	d_data.txt
sample96				assay584		Data transformation	tdf.txt	d_data.txt
sample97				assay403		Data transformation	tdf.txt	d_data.txt
sample98				assay756		Data transformation	tdf.txt	d_data.txt
sample99				assay300		Data transformation	tdf.txt	d_data.txt
sample100				assay859		Data transformation	tdf.txt	d_data.txt
sample101				assay16		Data transformation	tdf.txt	d_data.txt
sample102				assay205		Data transformation	tdf.txt	d_data.txt
sample103				assay757		Data transformation	tdf.txt	d_data.txt
sample104				assay206		Data transformation	tdf.txt	d_data.txt
sample105				assay1027		Data transformation	tdf.txt	d_data.txt
sample106				assay585		Data transformation	tdf.txt	d_data.txt
sample107				assay17		Data transformation	tdf.txt	d_data.txt
sample108				assay404		Data transformation	tdf.txt	d_data.txt
sample109				assay860		Data transformation	tdf.txt	d_data.txt
sample110				assay301		Data transformation	tdf.txt	d_data.txt
sample111				assay1028		Data transformation	tdf.txt	d_data.txt
sample112				assay302		Data transformation	tdf.txt	d_data.txt
sample113				assay405		Data transformation	tdf.txt	d_data.txt
sample114				assay207		Data transformation	tdf.txt	d_data.txt
sample115				assay861		Data transformation	tdf.txt	d_data.txt
sample116				assay758		Data transformation	tdf.txt	d_data.txt
sample117				assay1139		Data transformation	tdf.txt	d_data.txt
sample118				assay586		Data transformation	tdf.txt	d_data.txt
sample119				assay18		Data transformation	tdf.txt	d_data.txt
sample120				assay208		Data transformation	tdf.txt	d_data.txt
sample121				assay303		Data transformation	tdf.txt	d_data.txt
sample122				assay862		Data transformation	tdf.txt	d_data.txt
sample123				assay759		Data transformation	tdf.txt	d_data.txt
sample124				assay587		Data transformation	tdf.txt	d_data.txt
sample125				assay1140		Data transformation	tdf.txt	d_data.txt
sample126				assay19		Data transformation	tdf.txt	d_data.txt
sample127				assay1029		Data transformation	tdf.txt	d_data.txt
sample128				assay406		Data transformation	tdf.txt	d_data.txt
sample129				assay1030		Data transformation	tdf.txt	d_data.txt
sample130				assay863		Data transformation	tdf.txt	d_data.txt
sample131				assay407		Data transformation	tdf.txt	d_data.txt
sample132				assay20		Data transformation	tdf.txt	d_data.txt
sample133				assay588		Data transformation	tdf.txt	d_data.txt
sample134				assay304		Data transformation	tdf.txt	d_data.txt
sample135				assay1141		Data transformation	tdf.txt	d_data.txt
sample136				assay760		Data transformation	tdf.txt	d_data.txt
sample137				assay209		Data transformation	tdf.txt	d_data.txt
sample138				assay408		Data transformation	tdf.txt	d_data.txt
sample139				assay210		Data transformation	tdf.txt	d_data.txt
sample140				assay305		Data transformation	tdf.txt	d_data.txt
sample141				assay864		Data transformation	tdf.txt	d_data.txt
sample142				assay21		Data transformation	tdf.txt	d_data.txt
sample143				assay589		Data transformation	tdf.txt	d_data.txt
sample144				assay1031		Data transformation	tdf.txt	d_data.txt
sample145				assay1142		Data transformation	tdf.txt	d_data.txt
sample146				assay761		Data transformation	tdf.txt	d_data.txt
sample147				assay211		Data transformation	tdf.txt	d_data.txt
sample148				assay306		Data transformation	tdf.txt	d_data.txt
sample149				assay22		Data transformation	tdf.txt	d_data.txt
sample150				assay1032		Data transformation	tdf.txt	d_data.txt
sample151				assay762		Data transformation	tdf.txt	d_data.txt
sample152				assay865		Data transformation	tdf.txt	d_data.txt
sample153				assay590		Data transformation	tdf.txt	d_data.txt
sample154				assay409		Data transformation	tdf.txt	d_data.txt
sample155				assay1143		Data transformation	tdf.txt	d_data.txt
sample156				assay591		Data transformation	tdf.txt	d_data.txt
sample157				assay763		Data transformation	tdf.txt	d_data.txt
sample158				assay410		Data transformation	tdf.txt	d_data.txt
sample159				assay307		Data transformation	tdf.txt	d_data.txt
sample160				assay1144		Data transformation	tdf.txt	d_data.txt
sample161				assay1033		Data transformation	tdf.txt	d_data.txt
sample162				assay212		Data transformation	tdf.txt	d_data.txt
sample163				assay23		Data transformation	tdf.txt	d_data.txt
sample164				assay866		Data transformation	tdf.txt	d_data.txt
sample165				assay1034		Data transformation	tdf.txt	d_data.txt
sample166				assay1145		Data transformation	tdf.txt	d_data.txt
sample167				assay213		Data transformation	tdf.txt	d_data.txt
sample168				assay411		Data transformation	tdf.txt	d_data.txt
sample169				assay764		Data transformation	tdf.txt	d_data.txt
sample170				assay24		Data transformation	tdf.txt	d_data.txt
sample171				assay592		Data transformation	tdf.txt	d_data.txt
sample172				assay308		Data transformation	tdf.txt	d_data.txt
sample173				assay867		Data transformation	tdf.txt	d_data.txt
sample174				assay593		Data transformation	tdf.txt	d_data.txt
sample175				assay868		Data transformation	tdf.txt	d_data.txt
sample176				assay309		Data transformation	tdf.txt	d_data.txt
sample177				assay214		Data transformation	tdf.txt	d_data.txt
sample178				assay1146		Data transformation	tdf.txt	d_data.txt
sample179				assay765		Data transformation	tdf.txt	d_data.txt
sample180				assay1035		Data transformation	tdf.txt	d_data.txt
sample181				assay412		Data transformation	tdf.txt	d_data.txt
sample182				assay25		Data transformation	tdf.txt	d_data.txt
sample183				assay413		Data transformation	tdf.txt	d_data.txt
sample184				assay1036		Data transformation	tdf.txt	d_data.txt
sample185				assay869		Data transformation	tdf.txt	d_data.txt
sample186				assay26		Data transformation	tdf.txt	d_data.txt
sample187				assay594		Data transformation	tdf.txt	d_data.txt
sample188				assay215		Data transformation	tdf.txt	d_data.txt
sample189				assay1147		Data transformation	tdf.txt	d_data.txt
sample190				assay310		Data transformation	tdf.txt	d_data.txt
sample191				assay766		Data transformation	tdf.txt	d_data.txt
sample192				assay1037		Data transformation	tdf.txt	d_data.txt
sample193				assay414		Data transformation	tdf.txt	d_data.txt
sample194				assay595		Data transformation	tdf.txt	d_data.txt
sample195				assay870		Data transformation	tdf.txt	d_data.txt
sample196				assay27		Data transformation	tdf.txt	d_data.txt
sample197				assay1148		Data transformation	tdf.txt	d_data.txt
sample198				assay216		Data transformation	tdf.txt	d_data.txt
sample199				assay767		Data transformation	tdf.txt	d_data.txt
sample200				assay311		Data transformation	tdf.txt	d_data.txt
sample201				assay217		Data transformation	tdf.txt	d_data.txt
sample202				assay415		Data transformation	tdf.txt	d_data.txt
sample203				assay871		Data transformation	tdf.txt	d_data.txt
sample204				assay28		Data transformation	tdf.txt	d_data.txt
sample205				assay1038		Data transformation	tdf.txt	d_data.txt
sample206				assay596		Data transformation	tdf.txt	d_data.txt
sample207				assay312		Data transformation	tdf.txt	d_data.txt
sample208				assay768		Data transformation	tdf.txt	d_data.txt
sample209				assay1149		Data transformation	tdf.txt	d_data.txt
sample210				assay313		Data transformation	tdf.txt	d_data.txt
sample211				assay1150		Data transformation	tdf.txt	d_data.txt
sample212				assay29		Data transformation	tdf.txt	d_data.txt
sample213				assay218		Data transformation	tdf.txt	d_data.txt
sample214				assay872		Data transformation	tdf.txt	d_data.txt
sample215				assay597		Data transformation	tdf.txt	d_data.txt
sample216				assay416		Data transformation	tdf.txt	d_data.txt
sample217				assay1039		Data transformation	tdf.txt	d_data.txt
sample218				assay769		Data transformation	tdf.txt	d_data.txt
sample219				assay770		Data transformation	tdf.txt	d_data.txt
sample220				assay598		Data transformation	tdf.txt	d_data.txt
sample221				assay1151		Data transformation	tdf.txt	d_data.txt
sample222				assay417		Data transformation	tdf.txt	d_data.txt
sample223				assay30		Data transformation	tdf.txt	d_data.txt
sample224				assay219		Data transformation	tdf.txt	d_data.txt
sample225				assay314		Data transformation	tdf.txt	d_data.txt
sample226				assay873		Data transformation	tdf.txt	d_data.txt
sample227				assay1040		Data transformation	tdf.txt	d_data.txt
sample228				assay599		Data transformation	tdf.txt	d_data.txt
sample229				assay418		Data transformation	tdf.txt	d_data.txt
sample230				assay315		Data transformation	tdf.txt	d_data.txt
sample231				assay1152		Data transformation	tdf.txt	d_data.txt
sample232				assay220		Data transformation	tdf.txt	d_data.txt
sample233				assay771		Data transformation	tdf.txt	d_data.txt
sample234				assay31		Data transformation	tdf.txt	d_data.txt
sample235				assay1041		Data transformation	tdf.txt	d_data.txt
sample236				assay874		Data transformation	tdf.txt	d_data.txt
sample237				assay1042		Data transformation	tdf.txt	d_data.txt
sample238				assay419		Data transformation	tdf.txt	d_data.txt
sample239				assay221		Data transformation	tdf.txt	d_data.txt
sample240				assay875		Data transformation	tdf.txt	d_data.txt
sample241				assay316		Data transformation	tdf.txt	d_data.txt
sample242				assay772		Data transformation	tdf.txt	d_data.txt
sample243				assay600		Data transformation	tdf.txt	d_data.txt
sample244				assay1153		Data transformation	tdf.txt	d_data.txt
sample245				assay32		Data transformation	tdf.txt	d_data.txt
sample246				assay420		Data transformation	tdf.txt	d_data.txt
sample247				assay601		Data transformation	tdf.txt	d_data.txt
sample248				assay317		Data transformation	tdf.txt	d_data.txt
sample249				assay33		Data transformation	tdf.txt	d_data.txt
sample250				assay876		Data transformation	tdf.txt	d_data.txt
sample251				assay1043		Data transformation	tdf.txt	d_data.txt
sample252				assay1154		Data transformation	tdf.txt	d_data.txt
sample253				assay773		Data transformation	tdf.txt	d_data.txt
sample254				assay222		Data transformation	tdf.txt	d_data.txt
sample255				assay318		Data transformation	tdf.txt	d_data.txt
sample256				assay1044		Data transformation	tdf.txt	d_data.txt
sample257				assay34		Data transformation	tdf.txt	d_data.txt
sample258				assay223		Data transformation	tdf.txt	d_data.txt
sample259				assay1155		Data transformation	tdf.txt	d_data.txt
sample260				assay421		Data transformation	tdf.txt	d_data.txt
sample261				assay602		Data transformation	tdf.txt	d_data.txt
sample262				assay774		Data transformation	tdf.txt	d_data.txt
sample263				assay877		Data transformation	tdf.txt	d_data.txt
sample264				assay422		Data transformation	tdf.txt	d_data.txt
sample265				assay775		Data transformation	tdf.txt	d_data.txt
sample266				assay603		Data transformation	tdf.txt	d_data.txt
sample267				assay224		Data transformation	tdf.txt	d_data.txt
sample268				assay878		Data transformation	tdf.txt	d_data.txt
sample269				assay35		Data transformation	tdf.txt	d_data.txt
sample270				assay1045		Data transformation	tdf.txt	d_data.txt
sample271				assay1156		Data transformation	tdf.txt	d_data.txt
sample272				assay319		Data transformation	tdf.txt	d_data.txt
sample273				assay604		Data transformation	tdf.txt	d_data.txt
sample274				assay1157		Data transformation	tdf.txt	d_data.txt
sample275				assay879		Data transformation	tdf.txt	d_data.txt
sample276				assay423		Data transformation	tdf.txt	d_data.txt
sample277				assay225		Data transformation	tdf.txt	d_data.txt
sample278				assay1046		Data transformation	tdf.txt	d_data.txt
sample279				assay776		Data transformation	tdf.txt	d_data.txt
sample280				assay36		Data transformation	tdf.txt	d_data.txt
sample281				assay320		Data transformation	tdf.txt	d_data.txt
sample282				assay1158		Data transformation	tdf.txt	d_data.txt
sample283				assay321		Data transformation	tdf.txt	d_data.txt
sample284				assay777		Data transformation	tdf.txt	d_data.txt
sample285				assay880		Data transformation	tdf.txt	d_data.txt
sample286				assay37		Data transformation	tdf.txt	d_data.txt
sample287				assay424		Data transformation	tdf.txt	d_data.txt
sample288				assay605		Data transformation	tdf.txt	d_data.txt
sample289				assay226		Data transformation	tdf.txt	d_data.txt
sample290				assay1047		Data transformation	tdf.txt	d_data.txt
sample291				assay322		Data transformation	tdf.txt	d_data.txt
sample292				assay425		Data transformation	tdf.txt	d_data.txt
sample293				assay38		Data transformation	tdf.txt	d_data.txt
sample294				assay227		Data transformation	tdf.txt	d_data.txt
sample295				assay1048		Data transformation	tdf.txt	d_data.txt
sample296				assay606		Data transformation	tdf.txt	d_data.txt
sample297				assay778		Data transformation	tdf.txt	d_data.txt
sample298				assay881		Data transformation	tdf.txt	d_data.txt
sample299				assay1159		Data transformation	tdf.txt	d_data.txt
sample300				assay228		Data transformation	tdf.txt	d_data.txt
sample301				assay1160		Data transformation	tdf.txt	d_data.txt
sample302				assay882		Data transformation	tdf.txt	d_data.txt
sample303				assay39		Data transformation	tdf.txt	d_data.txt
sample304				assay779		Data transformation	tdf.txt	d_data.txt
sample305				assay607		Data transformation	tdf.txt	d_data.txt
sample306				assay323		Data transformation	tdf.txt	d_data.txt
sample307				assay426		Data transformation	tdf.txt	d_data.txt
sample308				assay1049		Data transformation	tdf.txt	d_data.txt
sample309				assay40		Data transformation	tdf.txt	d_data.txt
sample310				assay883		Data transformation	tdf.txt	d_data.txt
sample311				assay229		Data transformation	tdf.txt	d_data.txt
sample312				assay427		Data transformation	tdf.txt	d_data.txt
sample313				assay608		Data transformation	tdf.txt	d_data.txt
sample314				assay324		Data transformation	tdf.txt	d_data.txt
sample315				assay1161		Data transformation	tdf.txt	d_data.txt
sample316				assay780		Data transformation	tdf.txt	d_data.txt
sample317				assay1050		Data transformation	tdf.txt	d_data.txt
sample318				assay609		Data transformation	tdf.txt	d_data.txt
sample319				assay1162		Data transformation	tdf.txt	d_data.txt
sample320				assay41		Data transformation	tdf.txt	d_data.txt
sample321				assay781		Data transformation	tdf.txt	d_data.txt
sample322				assay1051		Data transformation	tdf.txt	d_data.txt
sample323				assay230		Data transformation	tdf.txt	d_data.txt
sample324				assay884		Data transformation	tdf.txt	d_data.txt
sample325				assay428		Data transformation	tdf.txt	d_data.txt
sample326				assay325		Data transformation	tdf.txt	d_data.txt
sample327				assay429		Data transformation	tdf.txt	d_data.txt
sample328				assay610		Data transformation	tdf.txt	d_data.txt
sample329				assay42		Data transformation	tdf.txt	d_data.txt
sample330				assay885		Data transformation	tdf.txt	d_data.txt
sample331				assay1052		Data transformation	tdf.txt	d_data.txt
sample332				assay1163		Data transformation	tdf.txt	d_data.txt
sample333				assay231		Data transformation	tdf.txt	d_data.txt
sample334				assay782		Data transformation	tdf.txt	d_data.txt
sample335				assay326		Data transformation	tdf.txt	d_data.txt
sample336				assay43		Data transformation	tdf.txt	d_data.txt
sample337				assay1053		Data transformation	tdf.txt	d_data.txt
sample338				assay611		Data transformation	tdf.txt	d_data.txt
sample339				assay430		Data transformation	tdf.txt	d_data.txt
sample340				assay327		Data transformation	tdf.txt	d_data.txt
sample341				assay232		Data transformation	tdf.txt	d_data.txt
sample342				assay886		Data transformation	tdf.txt	d_data.txt
sample343				assay1164		Data transformation	tdf.txt	d_data.txt
sample344				assay783		Data transformation	tdf.txt	d_data.txt
sample345				assay233		Data transformation	tdf.txt	d_data.txt
sample346				assay431		Data transformation	tdf.txt	d_data.txt
sample347				assay1165		Data transformation	tdf.txt	d_data.txt
sample348				assay328		Data transformation	tdf.txt	d_data.txt
sample349				assay887		Data transformation	tdf.txt	d_data.txt
sample350				assay44		Data transformation	tdf.txt	d_data.txt
sample351				assay784		Data transformation	tdf.txt	d_data.txt
sample352				assay612		Data transformation	tdf.txt	d_data.txt
sample353				assay1054		Data transformation	tdf.txt	d_data.txt
sample354				assay432		Data transformation	tdf.txt	d_data.txt
sample355				assay1055		Data transformation	tdf.txt	d_data.txt
sample356				assay45		Data transformation	tdf.txt	d_data.txt
sample357				assay888		Data transformation	tdf.txt	d_data.txt
sample358				assay785		Data transformation	tdf.txt	d_data.txt
sample359				assay329		Data transformation	tdf.txt	d_data.txt
sample360				assay234		Data transformation	tdf.txt	d_data.txt
sample361				assay613		Data transformation	tdf.txt	d_data.txt
sample362				assay1166		Data transformation	tdf.txt	d_data.txt
sample363				assay786		Data transformation	tdf.txt	d_data.txt
sample364				assay1167		Data transformation	tdf.txt	d_data.txt
sample365				assay330		Data transformation	tdf.txt	d_data.txt
sample366				assay46		Data transformation	tdf.txt	d_data.txt
sample367				assay614		Data transformation	tdf.txt	d_data.txt
sample368				assay889		Data transformation	tdf.txt	d_data.txt
sample369				assay433		Data transformation	tdf.txt	d_data.txt
sample370				assay235		Data transformation	tdf.txt	d_data.txt
sample371				assay1056		Data transformation	tdf.txt	d_data.txt
sample372				assay434		Data transformation	tdf.txt	d_data.txt
sample373				assay47		Data transformation	tdf.txt	d_data.txt
sample374				assay1057		Data transformation	tdf.txt	d_data.txt
sample375				assay236		Data transformation	tdf.txt	d_data.txt
sample376				assay787		Data transformation	tdf.txt	d_data.txt
sample377				assay615		Data transformation	tdf.txt	d_data.txt
sample378				assay890		Data transformation	tdf.txt	d_data.txt
sample379				assay331		Data transformation	tdf.txt	d_data.txt
sample380				assay891		Data transformation	tdf.txt	d_data.txt
sample381				assay435		Data transformation	tdf.txt	d_data.txt
sample382				assay616		Data transformation	tdf.txt	d_data.txt
sample383				assay48		Data transformation	tdf.txt	d_data.txt
sample384				assay237		Data transformation	tdf.txt	d_data.txt
sample385				assay788		Data transformation	tdf.txt	d_data.txt
sample386				assay1058		Data transformation	tdf.txt	d_data.txt
sample387				assay1168		Data transformation	tdf.txt	d_data.txt
sample388				assay332		Data transformation	tdf.txt	d_data.txt
sample389				assay436		Data transformation	tdf.txt	d_data.txt
sample390				assay789		Data transformation	tdf.txt	d_data.txt
sample391				assay49		Data transformation	tdf.txt	d_data.txt
sample392				assay238		Data transformation	tdf.txt	d_data.txt
sample393				assay892		Data transformation	tdf.txt	d_data.txt
sample394				assay617		Data transformation	tdf.txt	d_data.txt
sample395				assay333		Data transformation	tdf.txt	d_data.txt
sample396				assay1059		Data transformation	tdf.txt	d_data.txt
sample397				assay1169		Data transformation	tdf.txt	d_data.txt
sample398				assay334		Data transformation	tdf.txt	d_data.txt
sample399				assay50		Data transformation	tdf.txt	d_data.txt
sample400				assay239		Data transformation	tdf.txt	d_data.txt
sample401				assay618		Data transformation	tdf.txt	d_data.txt
sample402				assay1060		Data transformation	tdf.txt	d_data.txt
sample403				assay893		Data transformation	tdf.txt	d_data.txt
sample404				assay790		Data transformation	tdf.txt	d_data.txt
sample405				assay437		Data transformation	tdf.txt	d_data.txt
sample406				assay1170		Data transformation	tdf.txt	d_data.txt
sample407				assay619		Data transformation	tdf.txt	d_data.txt
sample408				assay791		Data transformation	tdf.txt	d_data.txt
sample409				assay335		Data transformation	tdf.txt	d_data.txt
sample410				assay240		Data transformation	tdf.txt	d_data.txt
sample411				assay51		Data transformation	tdf.txt	d_data.txt
sample412				assay1171		Data transformation	tdf.txt	d_data.txt
sample413				assay438		Data transformation	tdf.txt	d_data.txt
sample414				assay894		Data transformation	tdf.txt	d_data.txt
sample415				assay1061		Data transformation	tdf.txt	d_data.txt
sample416				assay439		Data transformation	tdf.txt	d_data.txt
sample417				assay895		Data transformation	tdf.txt	d_data.txt
sample418				assay620		Data transformation	tdf.txt	d_data.txt
sample419				assay336		Data transformation	tdf.txt	d_data.txt
sample420				assay52		Data transformation	tdf.txt	d_data.txt
sample421				assay1062		Data transformation	tdf.txt	d_data.txt
sample422				assay241		Data transformation	tdf.txt	d_data.txt
sample423				assay792		Data transformation	tdf.txt	d_data.txt
sample424				assay1172		Data transformation	tdf.txt	d_data.txt
sample425				assay896		Data transformation	tdf.txt	d_data.txt
sample426				assay440		Data transformation	tdf.txt	d_data.txt
sample427				assay1173		Data transformation	tdf.txt	d_data.txt
sample428				assay242		Data transformation	tdf.txt	d_data.txt
sample429				assay53		Data transformation	tdf.txt	d_data.txt
sample430				assay337		Data transformation	tdf.txt	d_data.txt
sample431				assay1063		Data transformation	tdf.txt	d_data.txt
sample432				assay793		Data transformation	tdf.txt	d_data.txt
sample433				assay621		Data transformation	tdf.txt	d_data.txt
sample434				assay1174		Data transformation	tdf.txt	d_data.txt
sample435				assay243		Data transformation	tdf.txt	d_data.txt
sample436				assay1064		Data transformation	tdf.txt	d_data.txt
sample437				assay441		Data transformation	tdf.txt	d_data.txt
sample438				assay897		Data transformation	tdf.txt	d_data.txt
sample439				assay622		Data transformation	tdf.txt	d_data.txt
sample440				assay338		Data transformation	tdf.txt	d_data.txt
sample441				assay794		Data transformation	tdf.txt	d_data.txt
sample442				assay54		Data transformation	tdf.txt	d_data.txt
sample443				assay1065		Data transformation	tdf.txt	d_data.txt
sample444				assay1175		Data transformation	tdf.txt	d_data.txt
sample445				assay442		Data transformation	tdf.txt	d_data.txt
sample446				assay795		Data transformation	tdf.txt	d_data.txt
sample447				assay339		Data transformation	tdf.txt	d_data.txt
sample448				assay898		Data transformation	tdf.txt	d_data.txt
sample449				assay244		Data transformation	tdf.txt	d_data.txt
sample450				assay55		Data transformation	tdf.txt	d_data.txt
sample451				assay623		Data transformation	tdf.txt	d_data.txt
sample452				assay1066		Data transformation	tdf.txt	d_data.txt
sample453				assay1176		Data transformation	tdf.txt	d_data.txt
sample454				assay340		Data transformation	tdf.txt	d_data.txt
sample455				assay245		Data transformation	tdf.txt	d_data.txt
sample456				assay899		Data transformation	tdf.txt	d_data.txt
sample457				assay624		Data transformation	tdf.txt	d_data.txt
sample458				assay796		Data transformation	tdf.txt	d_data.txt
sample459				assay56		Data transformation	tdf.txt	d_data.txt
sample460				assay443		Data transformation	tdf.txt	d_data.txt
sample461				assay625		Data transformation	tdf.txt	d_data.txt
sample462				assay1177		Data transformation	tdf.txt	d_data.txt
sample463				assay797		Data transformation	tdf.txt	d_data.txt
sample464				assay900		Data transformation	tdf.txt	d_data.txt
sample465				assay246		Data transformation	tdf.txt	d_data.txt
sample466				assay341		Data transformation	tdf.txt	d_data.txt
sample467				assay1067		Data transformation	tdf.txt	d_data.txt
sample468				assay57		Data transformation	tdf.txt	d_data.txt
sample469				assay444		Data transformation	tdf.txt	d_data.txt
sample470				assay445		Data transformation	tdf.txt	d_data.txt
sample471				assay901		Data transformation	tdf.txt	d_data.txt
sample472				assay58		Data transformation	tdf.txt	d_data.txt
sample473				assay626		Data transformation	tdf.txt	d_data.txt
sample474				assay446		Data transformation	tdf.txt	d_data.txt
sample475				assay798		Data transformation	tdf.txt	d_data.txt
sample476				assay342		Data transformation	tdf.txt	d_data.txt
sample477				assay1068		Data transformation	tdf.txt	d_data.txt
sample478				assay902		Data transformation	tdf.txt	d_data.txt
sample479				assay1178		Data transformation	tdf.txt	d_data.txt
sample480				assay59		Data transformation	tdf.txt	d_data.txt
sample481				assay627		Data transformation	tdf.txt	d_data.txt
sample482				assay247		Data transformation	tdf.txt	d_data.txt
sample483				assay447		Data transformation	tdf.txt	d_data.txt
sample484				assay628		Data transformation	tdf.txt	d_data.txt
sample485				assay343		Data transformation	tdf.txt	d_data.txt
sample486				assay248		Data transformation	tdf.txt	d_data.txt
sample487				assay60		Data transformation	tdf.txt	d_data.txt
sample488				assay1069		Data transformation	tdf.txt	d_data.txt
sample489				assay1179		Data transformation	tdf.txt	d_data.txt
sample490				assay903		Data transformation	tdf.txt	d_data.txt
sample491				assay799		Data transformation	tdf.txt	d_data.txt
sample492				assay904		Data transformation	tdf.txt	d_data.txt
sample493				assay629		Data transformation	tdf.txt	d_data.txt
sample494				assay249		Data transformation	tdf.txt	d_data.txt
sample495				assay61		Data transformation	tdf.txt	d_data.txt
sample496				assay1070		Data transformation	tdf.txt	d_data.txt
sample497				assay1180		Data transformation	tdf.txt	d_data.txt
sample498				assay344		Data transformation	tdf.txt	d_data.txt
sample499				assay448		Data transformation	tdf.txt	d_data.txt
sample500				assay800		Data transformation	tdf.txt	d_data.txt
sample501				assay801		Data transformation	tdf.txt	d_data.txt
sample502				assay1181		Data transformation	tdf.txt	d_data.txt
sample503				assay250		Data transformation	tdf.txt	d_data.txt
sample504				assay449		Data transformation	tdf.txt	d_data.txt
sample505				assay630		Data transformation	tdf.txt	d_data.txt
sample506				assay905		Data transformation	tdf.txt	d_data.txt
sample507				assay345		Data transformation	tdf.txt	d_data.txt
sample508				assay62		Data transformation	tdf.txt	d_data.txt
sample509				assay1071		Data transformation	tdf.txt	d_data.txt
sample510				assay1072		Data transformation	tdf.txt	d_data.txt
sample511				assay906		Data transformation	tdf.txt	d_data.txt
sample512				assay631		Data transformation	tdf.txt	d_data.txt
sample513				assay1182		Data transformation	tdf.txt	d_data.txt
sample514				assay450		Data transformation	tdf.txt	d_data.txt
sample515				assay346		Data transformation	tdf.txt	d_data.txt
sample516				assay63		Data transformation	tdf.txt	d_data.txt
sample517				assay802		Data transformation	tdf.txt	d_data.txt
sample518				assay251		Data transformation	tdf.txt	d_data.txt
sample519				assay907		Data transformation	tdf.txt	d_data.txt
sample520				assay1073		Data transformation	tdf.txt	d_data.txt
sample521				assay347		Data transformation	tdf.txt	d_data.txt
sample522				assay252		Data transformation	tdf.txt	d_data.txt
sample523				assay64		Data transformation	tdf.txt	d_data.txt
sample524				assay1183		Data transformation	tdf.txt	d_data.txt
sample525				assay451		Data transformation	tdf.txt	d_data.txt
sample526				assay632		Data transformation	tdf.txt	d_data.txt
sample527				assay803		Data transformation	tdf.txt	d_data.txt
sample528				assay1184		Data transformation	tdf.txt	d_data.txt
sample529				assay804		Data transformation	tdf.txt	d_data.txt
sample530				assay253		Data transformation	tdf.txt	d_data.txt
sample531				assay1074		Data transformation	tdf.txt	d_data.txt
sample532				assay908		Data transformation	tdf.txt	d_data.txt
sample533				assay348		Data transformation	tdf.txt	d_data.txt
sample534				assay633		Data transformation	tdf.txt	d_data.txt
sample535				assay65		Data transformation	tdf.txt	d_data.txt
sample536				assay452		Data transformation	tdf.txt	d_data.txt
sample537				assay634		Data transformation	tdf.txt	d_data.txt
sample538				assay453		Data transformation	tdf.txt	d_data.txt
sample539				assay1185		Data transformation	tdf.txt	d_data.txt
sample540				assay805		Data transformation	tdf.txt	d_data.txt
sample541				assay254		Data transformation	tdf.txt	d_data.txt
sample542				assay909		Data transformation	tdf.txt	d_data.txt
sample543				assay349		Data transformation	tdf.txt	d_data.txt
sample544				assay1075		Data transformation	tdf.txt	d_data.txt
sample545				assay66		Data transformation	tdf.txt	d_data.txt
sample546				assay910		Data transformation	tdf.txt	d_data.txt
sample547				assay350		Data transformation	tdf.txt	d_data.txt
sample548				assay67		Data transformation	tdf.txt	d_data.txt
sample549				assay1076		Data transformation	tdf.txt	d_data.txt
sample550				assay806		Data transformation	tdf.txt	d_data.txt
sample551				assay635		Data transformation	tdf.txt	d_data.txt
sample552				assay1186		Data transformation	tdf.txt	d_data.txt
sample553				assay255		Data transformation	tdf.txt	d_data.txt
sample554				assay454		Data transformation	tdf.txt	d_data.txt
sample555				assay256		Data transformation	tdf.txt	d_data.txt
sample556				assay1187		Data transformation	tdf.txt	d_data.txt
sample557				assay636		Data transformation	tdf.txt	d_data.txt
sample558				assay807		Data transformation	tdf.txt	d_data.txt
sample559				assay911		Data transformation	tdf.txt	d_data.txt
sample560				assay455		Data transformation	tdf.txt	d_data.txt
sample561				assay351		Data transformation	tdf.txt	d_data.txt
sample562				assay68		Data transformation	tdf.txt	d_data.txt
sample563				assay1077		Data transformation	tdf.txt	d_data.txt
sample564				assay257		Data transformation	tdf.txt	d_data.txt
sample565				assay352		Data transformation	tdf.txt	d_data.txt
sample566				assay808		Data transformation	tdf.txt	d_data.txt
sample567				assay637		Data transformation	tdf.txt	d_data.txt
sample568				assay69		Data transformation	tdf.txt	d_data.txt
sample569				assay912		Data transformation	tdf.txt	d_data.txt
sample570				assay456		Data transformation	tdf.txt	d_data.txt
sample571				assay1078		Data transformation	tdf.txt	d_data.txt
sample572				assay1188		Data transformation	tdf.txt	d_data.txt
sample573				assay638		Data transformation	tdf.txt	d_data.txt
sample574				assay1189		Data transformation	tdf.txt	d_data.txt
sample575				assay809		Data transformation	tdf.txt	d_data.txt
sample576				assay913		Data transformation	tdf.txt	d_data.txt
sample577				assay70		Data transformation	tdf.txt	d_data.txt
sample578				assay457		Data transformation	tdf.txt	d_data.txt
sample579				assay258		Data transformation	tdf.txt	d_data.txt
sample580				assay1079		Data transformation	tdf.txt	d_data.txt
sample581				assay353		Data transformation	tdf.txt	d_data.txt
sample582				assay458		Data transformation	tdf.txt	d_data.txt
sample583				assay914		Data transformation	tdf.txt	d_data.txt
sample584				assay259		Data transformation	tdf.txt	d_data.txt
sample585				assay1080		Data transformation	tdf.txt	d_data.txt
sample586				assay810		Data transformation	tdf.txt	d_data.txt
sample587				assay639		Data transformation	tdf.txt	d_data.txt
sample588				assay71		Data transformation	tdf.txt	d_data.txt
sample589				assay354		Data transformation	tdf.txt	d_data.txt
sample590				assay1190		Data transformation	tdf.txt	d_data.txt
sample591				assay260		Data transformation	tdf.txt	d_data.txt
sample592				assay811		Data transformation	tdf.txt	d_data.txt
sample593				assay1191		Data transformation	tdf.txt	d_data.txt
sample594				assay1081		Data transformation	tdf.txt	d_data.txt
sample595				assay459		Data transformation	tdf.txt	d_data.txt
sample596				assay915		Data transformation	tdf.txt	d_data.txt
sample597				assay640		Data transformation	tdf.txt	d_data.txt
sample598				assay355		Data transformation	tdf.txt	d_data.txt
sample599				assay72		Data transformation	tdf.txt	d_data.txt
sample600				assay356		Data transformation	tdf.txt	d_data.txt
sample601				assay916		Data transformation	tdf.txt	d_data.txt
sample602				assay1192		Data transformation	tdf.txt	d_data.txt
sample603				assay812		Data transformation	tdf.txt	d_data.txt
sample604				assay261		Data transformation	tdf.txt	d_data.txt
sample605				assay641		Data transformation	tdf.txt	d_data.txt
sample606				assay73		Data transformation	tdf.txt	d_data.txt
sample607				assay460		Data transformation	tdf.txt	d_data.txt
sample608				assay1193		Data transformation	tdf.txt	d_data.txt
sample609				assay74		Data transformation	tdf.txt	d_data.txt
sample610				assay813		Data transformation	tdf.txt	d_data.txt
sample611				assay357		Data transformation	tdf.txt	d_data.txt
sample612				assay461		Data transformation	tdf.txt	d_data.txt
sample613				assay642		Data transformation	tdf.txt	d_data.txt
sample614				assay917		Data transformation	tdf.txt	d_data.txt
sample615				assay262		Data transformation	tdf.txt	d_data.txt
sample616				assay1083		Data transformation	tdf.txt	d_data.txt
sample617				assay814		Data transformation	tdf.txt	d_data.txt
sample618				assay643		Data transformation	tdf.txt	d_data.txt
sample619				assay918		Data transformation	tdf.txt	d_data.txt
sample620				assay75		Data transformation	tdf.txt	d_data.txt
sample621				assay462		Data transformation	tdf.txt	d_data.txt
sample622				assay1084		Data transformation	tdf.txt	d_data.txt
sample623				assay358		Data transformation	tdf.txt	d_data.txt
sample624				assay263		Data transformation	tdf.txt	d_data.txt
sample625				assay463		Data transformation	tdf.txt	d_data.txt
sample626				assay815		Data transformation	tdf.txt	d_data.txt
sample627				assay76		Data transformation	tdf.txt	d_data.txt
sample628				assay359		Data transformation	tdf.txt	d_data.txt
sample629				assay644		Data transformation	tdf.txt	d_data.txt
sample630				assay919		Data transformation	tdf.txt	d_data.txt
sample631				assay1085		Data transformation	tdf.txt	d_data.txt
sample632				assay264		Data transformation	tdf.txt	d_data.txt
sample633				assay1194		Data transformation	tdf.txt	d_data.txt
sample634				assay645		Data transformation	tdf.txt	d_data.txt
sample635				assay464		Data transformation	tdf.txt	d_data.txt
sample636				assay816		Data transformation	tdf.txt	d_data.txt
sample637				assay1086		Data transformation	tdf.txt	d_data.txt
sample638				assay77		Data transformation	tdf.txt	d_data.txt
sample639				assay360		Data transformation	tdf.txt	d_data.txt
sample640				assay920		Data transformation	tdf.txt	d_data.txt
sample641				assay265		Data transformation	tdf.txt	d_data.txt
sample642				assay1195		Data transformation	tdf.txt	d_data.txt
sample643				assay361		Data transformation	tdf.txt	d_data.txt
sample644				assay817		Data transformation	tdf.txt	d_data.txt
sample645				assay465		Data transformation	tdf.txt	d_data.txt
sample646				assay921		Data transformation	tdf.txt	d_data.txt
sample647				assay646		Data transformation	tdf.txt	d_data.txt
sample648				assay1087		Data transformation	tdf.txt	d_data.txt
sample649				assay1196		Data transformation	tdf.txt	d_data.txt
sample650				assay78		Data transformation	tdf.txt	d_data.txt
sample651				assay266		Data transformation	tdf.txt	d_data.txt
sample652				assay267		Data transformation	tdf.txt	d_data.txt
sample653				assay362		Data transformation	tdf.txt	d_data.txt
sample654				assay466		Data transformation	tdf.txt	d_data.txt
sample655				assay1088		Data transformation	tdf.txt	d_data.txt
sample656				assay922		Data transformation	tdf.txt	d_data.txt
sample657				assay647		Data transformation	tdf.txt	d_data.txt
sample658				assay1197		Data transformation	tdf.txt	d_data.txt
sample659				assay79		Data transformation	tdf.txt	d_data.txt
sample660				assay818		Data transformation	tdf.txt	d_data.txt
sample661				assay648		Data transformation	tdf.txt	d_data.txt
sample662				assay819		Data transformation	tdf.txt	d_data.txt
sample663				assay80		Data transformation	tdf.txt	d_data.txt
sample664				assay363		Data transformation	tdf.txt	d_data.txt
sample665				assay467		Data transformation	tdf.txt	d_data.txt
sample666				assay1089		Data transformation	tdf.txt	d_data.txt
sample667				assay923		Data transformation	tdf.txt	d_data.txt
sample668				assay1198		Data transformation	tdf.txt	d_data.txt
sample669				assay268		Data transformation	tdf.txt	d_data.txt
sample670				assay269		Data transformation	tdf.txt	d_data.txt
sample671				assay1090		Data transformation	tdf.txt	d_data.txt
sample672				assay468		Data transformation	tdf.txt	d_data.txt
sample673				assay81		Data transformation	tdf.txt	d_data.txt
sample674				assay820		Data transformation	tdf.txt	d_data.txt
sample675				assay649		Data transformation	tdf.txt	d_data.txt
sample676				assay364		Data transformation	tdf.txt	d_data.txt
sample677				assay924		Data transformation	tdf.txt	d_data.txt
sample678				assay1199		Data transformation	tdf.txt	d_data.txt
sample679				assay821		Data transformation	tdf.txt	d_data.txt
sample680				assay270		Data transformation	tdf.txt	d_data.txt
sample681				assay1091		Data transformation	tdf.txt	d_data.txt
sample682				assay469		Data transformation	tdf.txt	d_data.txt
sample683				assay82		Data transformation	tdf.txt	d_data.txt
sample684				assay365		Data transformation	tdf.txt	d_data.txt
sample685				assay925		Data transformation	tdf.txt	d_data.txt
sample686				assay650		Data transformation	tdf.txt	d_data.txt
sample687				assay1200		Data transformation	tdf.txt	d_data.txt
sample688				assay470		Data transformation	tdf.txt	d_data.txt
sample689				assay651		Data transformation	tdf.txt	d_data.txt
sample690				assay926		Data transformation	tdf.txt	d_data.txt
sample691				assay271		Data transformation	tdf.txt	d_data.txt
sample692				assay83		Data transformation	tdf.txt	d_data.txt
sample693				assay1092		Data transformation	tdf.txt	d_data.txt
sample694				assay366		Data transformation	tdf.txt	d_data.txt
sample695				assay822		Data transformation	tdf.txt	d_data.txt
sample696				assay927		Data transformation	tdf.txt	d_data.txt
sample697				assay652		Data transformation	tdf.txt	d_data.txt
sample698				assay1093		Data transformation	tdf.txt	d_data.txt
sample699				assay823		Data transformation	tdf.txt	d_data.txt
sample700				assay471		Data transformation	tdf.txt	d_data.txt
sample701				assay367		Data transformation	tdf.txt	d_data.txt
sample702				assay272		Data transformation	tdf.txt	d_data.txt
sample703				assay84		Data transformation	tdf.txt	d_data.txt
sample704				assay1094		Data transformation	tdf.txt	d_data.txt
sample705				assay928		Data transformation	tdf.txt	d_data.txt
sample706				assay368		Data transformation	tdf.txt	d_data.txt
sample707				assay653		Data transformation	tdf.txt	d_data.txt
sample708				assay85		Data transformation	tdf.txt	d_data.txt
sample709				assay273		Data transformation	tdf.txt	d_data.txt
sample710				assay1201		Data transformation	tdf.txt	d_data.txt
sample711				assay472		Data transformation	tdf.txt	d_data.txt
sample712				assay824		Data transformation	tdf.txt	d_data.txt
sample713				assay274		Data transformation	tdf.txt	d_data.txt
sample714				assay1095		Data transformation	tdf.txt	d_data.txt
sample715				assay825		Data transformation	tdf.txt	d_data.txt
sample716				assay929		Data transformation	tdf.txt	d_data.txt
sample717				assay86		Data transformation	tdf.txt	d_data.txt
sample718				assay473		Data transformation	tdf.txt	d_data.txt
sample719				assay1202		Data transformation	tdf.txt	d_data.txt
sample720				assay369		Data transformation	tdf.txt	d_data.txt
sample721				assay654		Data transformation	tdf.txt	d_data.txt
sample722				assay930		Data transformation	tdf.txt	d_data.txt
sample723				assay1096		Data transformation	tdf.txt	d_data.txt
sample724				assay474		Data transformation	tdf.txt	d_data.txt
sample725				assay87		Data transformation	tdf.txt	d_data.txt
sample726				assay655		Data transformation	tdf.txt	d_data.txt
sample727				assay1097		Data transformation	tdf.txt	d_data.txt
sample728				assay88		Data transformation	tdf.txt	d_data.txt
sample729				assay89		Data transformation	tdf.txt	d_data.txt
sample730				assay931		Data transformation	tdf.txt	d_data.txt
sample731				assay656		Data transformation	tdf.txt	d_data.txt
sample732				assay90		Data transformation	tdf.txt	d_data.txt
sample733				assay475		Data transformation	tdf.txt	d_data.txt
sample734				assay91		Data transformation	tdf.txt	d_data.txt
sample735				assay92		Data transformation	tdf.txt	d_data.txt
sample736				assay932		Data transformation	tdf.txt	d_data.txt
sample737				assay476		Data transformation	tdf.txt	d_data.txt
sample738				assay93		Data transformation	tdf.txt	d_data.txt
sample739				assay657		Data transformation	tdf.txt	d_data.txt
sample740				assay94		Data transformation	tdf.txt	d_data.txt
sample741				assay95		Data transformation	tdf.txt	d_data.txt
sample742				assay96		Data transformation	tdf.txt	d_data.txt
sample743				assay97		Data transformation	tdf.txt	d_data.txt
sample744				assay98		Data transformation	tdf.txt	d_data.txt
sample745				assay99		Data transformation	tdf.txt	d_data.txt
sample746				assay100		Data transformation	tdf.txt	d_data.txt
sample747				assay1098		Data transformation	tdf.txt	d_data.txt
sample748				assay101		Data transformation	tdf.txt	d_data.txt
sample749				assay658		Data transformation	tdf.txt	d_data.txt
sample750				assay477		Data transformation	tdf.txt	d_data.txt
sample751				assay933		Data transformation	tdf.txt	d_data.txt
sample752				assay102		Data transformation	tdf.txt	d_data.txt
sample753				assay103		Data transformation	tdf.txt	d_data.txt
sample754				assay934		Data transformation	tdf.txt	d_data.txt
sample755				assay659		Data transformation	tdf.txt	d_data.txt
sample756				assay104		Data transformation	tdf.txt	d_data.txt
sample757				assay478		Data transformation	tdf.txt	d_data.txt
sample758				assay105		Data transformation	tdf.txt	d_data.txt
sample759				assay1099		Data transformation	tdf.txt	d_data.txt
sample760				assay106		Data transformation	tdf.txt	d_data.txt
sample761				assay107		Data transformation	tdf.txt	d_data.txt
sample762				assay275		Data transformation	tdf.txt	d_data.txt
sample763				assay370		Data transformation	tdf.txt	d_data.txt
sample764				assay935		Data transformation	tdf.txt	d_data.txt
sample765				assay660		Data transformation	tdf.txt	d_data.txt
sample766				assay108		Data transformation	tdf.txt	d_data.txt
sample767				assay1100		Data transformation	tdf.txt	d_data.txt
sample768				assay479		Data transformation	tdf.txt	d_data.txt
sample769				assay826		Data transformation	tdf.txt	d_data.txt
sample770				assay1203		Data transformation	tdf.txt	d_data.txt
sample771				assay109		Data transformation	tdf.txt	d_data.txt
sample772				assay110		Data transformation	tdf.txt	d_data.txt
sample773				assay936		Data transformation	tdf.txt	d_data.txt
sample774				assay480		Data transformation	tdf.txt	d_data.txt
sample775				assay661		Data transformation	tdf.txt	d_data.txt
sample776				assay111		Data transformation	tdf.txt	d_data.txt
sample777				assay371		Data transformation	tdf.txt	d_data.txt
sample778				assay1101		Data transformation	tdf.txt	d_data.txt
sample779				assay662		Data transformation	tdf.txt	d_data.txt
sample780				assay1204		Data transformation	tdf.txt	d_data.txt
sample781				assay481		Data transformation	tdf.txt	d_data.txt
sample782				assay937		Data transformation	tdf.txt	d_data.txt
sample783				assay276		Data transformation	tdf.txt	d_data.txt
sample784				assay827		Data transformation	tdf.txt	d_data.txt
sample785				assay112		Data transformation	tdf.txt	d_data.txt
sample786				assay938		Data transformation	tdf.txt	d_data.txt
sample787				assay1102		Data transformation	tdf.txt	d_data.txt
sample788				assay1205		Data transformation	tdf.txt	d_data.txt
sample789				assay663		Data transformation	tdf.txt	d_data.txt
sample790				assay113		Data transformation	tdf.txt	d_data.txt
sample791				assay828		Data transformation	tdf.txt	d_data.txt
sample792				assay372		Data transformation	tdf.txt	d_data.txt
sample793				assay482		Data transformation	tdf.txt	d_data.txt
sample794				assay277		Data transformation	tdf.txt	d_data.txt
sample795				assay829		Data transformation	tdf.txt	d_data.txt
sample796				assay1103		Data transformation	tdf.txt	d_data.txt
sample797				assay664		Data transformation	tdf.txt	d_data.txt
sample798				assay373		Data transformation	tdf.txt	d_data.txt
sample799				assay939		Data transformation	tdf.txt	d_data.txt
sample800				assay278		Data transformation	tdf.txt	d_data.txt
sample801				assay483		Data transformation	tdf.txt	d_data.txt
sample802				assay1206		Data transformation	tdf.txt	d_data.txt
sample803				assay114		Data transformation	tdf.txt	d_data.txt
sample804				assay279		Data transformation	tdf.txt	d_data.txt
sample805				assay1104		Data transformation	tdf.txt	d_data.txt
sample806				assay830		Data transformation	tdf.txt	d_data.txt
sample807				assay115		Data transformation	tdf.txt	d_data.txt
sample808				assay940		Data transformation	tdf.txt	d_data.txt
sample809				assay484		Data transformation	tdf.txt	d_data.txt
sample810				assay665		Data transformation	tdf.txt	d_data.txt
sample811				assay374		Data transformation	tdf.txt	d_data.txt
sample812				assay1207		Data transformation	tdf.txt	d_data.txt
sample813				assay485		Data transformation	tdf.txt	d_data.txt
sample814				assay116		Data transformation	tdf.txt	d_data.txt
sample815				assay375		Data transformation	tdf.txt	d_data.txt
sample816				assay831		Data transformation	tdf.txt	d_data.txt
sample817				assay941		Data transformation	tdf.txt	d_data.txt
sample818				assay1105		Data transformation	tdf.txt	d_data.txt
sample819				assay666		Data transformation	tdf.txt	d_data.txt
sample820				assay280		Data transformation	tdf.txt	d_data.txt
sample821				assay281		Data transformation	tdf.txt	d_data.txt
sample822				assay667		Data transformation	tdf.txt	d_data.txt
sample823				assay1208		Data transformation	tdf.txt	d_data.txt
sample824				assay1106		Data transformation	tdf.txt	d_data.txt
sample825				assay832		Data transformation	tdf.txt	d_data.txt
sample826				assay486		Data transformation	tdf.txt	d_data.txt
sample827				assay117		Data transformation	tdf.txt	d_data.txt
sample828				assay376		Data transformation	tdf.txt	d_data.txt
sample829				assay942		Data transformation	tdf.txt	d_data.txt
sample830				assay282		Data transformation	tdf.txt	d_data.txt
sample831				assay377		Data transformation	tdf.txt	d_data.txt
sample832				assay1209		Data transformation	tdf.txt	d_data.txt
sample833				assay118		Data transformation	tdf.txt	d_data.txt
sample834				assay943		Data transformation	tdf.txt	d_data.txt
sample835				assay487		Data transformation	tdf.txt	d_data.txt
sample836				assay833		Data transformation	tdf.txt	d_data.txt
sample837				assay1107		Data transformation	tdf.txt	d_data.txt
sample838				assay668		Data transformation	tdf.txt	d_data.txt
sample839				assay488		Data transformation	tdf.txt	d_data.txt
sample840				assay834		Data transformation	tdf.txt	d_data.txt
sample841				assay1210		Data transformation	tdf.txt	d_data.txt
sample842				assay944		Data transformation	tdf.txt	d_data.txt
sample843				assay378		Data transformation	tdf.txt	d_data.txt
sample844				assay283		Data transformation	tdf.txt	d_data.txt
sample845				assay119		Data transformation	tdf.txt	d_data.txt
sample846				assay669		Data transformation	tdf.txt	d_data.txt
sample847				assay1108		Data transformation	tdf.txt	d_data.txt
sample848				assay1109		Data transformation	tdf.txt	d_data.txt
sample849				assay284		Data transformation	tdf.txt	d_data.txt
sample850				assay835		Data transformation	tdf.txt	d_data.txt
sample851				assay379		Data transformation	tdf.txt	d_data.txt
sample852				assay945		Data transformation	tdf.txt	d_data.txt
sample853				assay670		Data transformation	tdf.txt	d_data.txt
sample854				assay120		Data transformation	tdf.txt	d_data.txt
sample855				assay1211		Data transformation	tdf.txt	d_data.txt
sample856				assay489		Data transformation	tdf.txt	d_data.txt
sample857				assay946		Data transformation	tdf.txt	d_data.txt
sample858				assay121		Data transformation	tdf.txt	d_data.txt
sample859				assay671		Data transformation	tdf.txt	d_data.txt
sample860				assay1212		Data transformation	tdf.txt	d_data.txt
sample861				assay380		Data transformation	tdf.txt	d_data.txt
sample862				assay490		Data transformation	tdf.txt	d_data.txt
sample863				assay836		Data transformation	tdf.txt	d_data.txt
sample864				assay285		Data transformation	tdf.txt	d_data.txt
sample865				assay1110		Data transformation	tdf.txt	d_data.txt
sample866				assay286		Data transformation	tdf.txt	d_data.txt
sample867				assay947		Data transformation	tdf.txt	d_data.txt
sample868				assay1213		Data transformation	tdf.txt	d_data.txt
sample869				assay672		Data transformation	tdf.txt	d_data.txt
sample870				assay122		Data transformation	tdf.txt	d_data.txt
sample871				assay491		Data transformation	tdf.txt	d_data.txt
sample872				assay1111		Data transformation	tdf.txt	d_data.txt
sample873				assay837		Data transformation	tdf.txt	d_data.txt
sample874				assay948		Data transformation	tdf.txt	d_data.txt
sample875				assay1112		Data transformation	tdf.txt	d_data.txt
sample876				assay287		Data transformation	tdf.txt	d_data.txt
sample877				assay673		Data transformation	tdf.txt	d_data.txt
sample878				assay382		Data transformation	tdf.txt	d_data.txt
sample879				assay123		Data transformation	tdf.txt	d_data.txt
sample880				assay1214		Data transformation	tdf.txt	d_data.txt
sample881				assay492		Data transformation	tdf.txt	d_data.txt
sample882				assay124		Data transformation	tdf.txt	d_data.txt
sample883				assay1215		Data transformation	tdf.txt	d_data.txt
sample884				assay949		Data transformation	tdf.txt	d_data.txt
sample885				assay493		Data transformation	tdf.txt	d_data.txt
sample886				assay674		Data transformation	tdf.txt	d_data.txt
sample887				assay288		Data transformation	tdf.txt	d_data.txt
sample888				assay839		Data transformation	tdf.txt	d_data.txt
sample889				assay1113		Data transformation	tdf.txt	d_data.txt
sample890				assay383		Data transformation	tdf.txt	d_data.txt
sample891				assay675		Data transformation	tdf.txt	d_data.txt
sample892				assay1216		Data transformation	tdf.txt	d_data.txt
sample893				assay840		Data transformation	tdf.txt	d_data.txt
sample894				assay950		Data transformation	tdf.txt	d_data.txt
sample895				assay125		Data transformation	tdf.txt	d_data.txt
sample896				assay289		Data transformation	tdf.txt	d_data.txt
sample897				assay494		Data transformation	tdf.txt	d_data.txt
sample898				assay1114		Data transformation	tdf.txt	d_data.txt
sample899				assay384		Data transformation	tdf.txt	d_data.txt
sample900				assay126		Data transformation	tdf.txt	d_data.txt
sample901				assay495		Data transformation	tdf.txt	d_data.txt
sample902				assay1217		Data transformation	tdf.txt	d_data.txt
sample903				assay841		Data transformation	tdf.txt	d_data.txt
sample904				assay676		Data transformation	tdf.txt	d_data.txt
sample905				assay290		Data transformation	tdf.txt	d_data.txt
sample906				assay951		Data transformation	tdf.txt	d_data.txt
sample907				assay1115		Data transformation	tdf.txt	d_data.txt
sample908				assay385		Data transformation	tdf.txt	d_data.txt
sample909				assay677		Data transformation	tdf.txt	d_data.txt
sample910				assay496		Data transformation	tdf.txt	d_data.txt
sample911				assay842		Data transformation	tdf.txt	d_data.txt
sample912				assay952		Data transformation	tdf.txt	d_data.txt
sample913				assay1218		Data transformation	tdf.txt	d_data.txt
sample914				assay127		Data transformation	tdf.txt	d_data.txt
sample915				assay386		Data transformation	tdf.txt	d_data.txt
sample916				assay291		Data transformation	tdf.txt	d_data.txt
sample917				assay1116		Data transformation	tdf.txt	d_data.txt
sample918				assay678		Data transformation	tdf.txt	d_data.txt
sample919				assay128		Data transformation	tdf.txt	d_data.txt
sample920				assay953		Data transformation	tdf.txt	d_data.txt
sample921				assay497		Data transformation	tdf.txt	d_data.txt
sample922				assay498		Data transformation	tdf.txt	d_data.txt
sample923				assay954		Data transformation	tdf.txt	d_data.txt
sample924				assay679		Data transformation	tdf.txt	d_data.txt
sample925				assay129		Data transformation	tdf.txt	d_data.txt
sample926				assay955		Data transformation	tdf.txt	d_data.txt
sample927				assay680		Data transformation	tdf.txt	d_data.txt
sample928				assay130		Data transformation	tdf.txt	d_data.txt
sample929				assay499		Data transformation	tdf.txt	d_data.txt
sample930				assay956		Data transformation	tdf.txt	d_data.txt
sample931				assay681		Data transformation	tdf.txt	d_data.txt
sample932				assay131		Data transformation	tdf.txt	d_data.txt
sample933				assay500		Data transformation	tdf.txt	d_data.txt
sample934				assay132		Data transformation	tdf.txt	d_data.txt
sample935				assay682		Data transformation	tdf.txt	d_data.txt
sample936				assay957		Data transformation	tdf.txt	d_data.txt
sample937				assay501		Data transformation	tdf.txt	d_data.txt
sample938				assay133		Data transformation	tdf.txt	d_data.txt
sample939				assay502		Data transformation	tdf.txt	d_data.txt
sample940				assay683		Data transformation	tdf.txt	d_data.txt
sample941				assay958		Data transformation	tdf.txt	d_data.txt
sample942				assay134		Data transformation	tdf.txt	d_data.txt
sample943				assay959		Data transformation	tdf.txt	d_data.txt
sample944				assay503		Data transformation	tdf.txt	d_data.txt
sample945				assay960		Data transformation	tdf.txt	d_data.txt
sample946				assay504		Data transformation	tdf.txt	d_data.txt
sample947				assay684		Data transformation	tdf.txt	d_data.txt
sample948				assay135		Data transformation	tdf.txt	d_data.txt
sample949				assay961		Data transformation	tdf.txt	d_data.txt
sample950				assay505		Data transformation	tdf.txt	d_data.txt
sample951				assay136		Data transformation	tdf.txt	d_data.txt
sample952				assay685		Data transformation	tdf.txt	d_data.txt
sample953				assay506		Data transformation	tdf.txt	d_data.txt
sample954				assay137		Data transformation	tdf.txt	d_data.txt
sample955				assay962		Data transformation	tdf.txt	d_data.txt
sample956				assay686		Data transformation	tdf.txt	d_data.txt
sample957				assay138		Data transformation	tdf.txt	d_data.txt
sample958				assay507		Data transformation	tdf.txt	d_data.txt
sample959				assay687		Data transformation	tdf.txt	d_data.txt
sample960				assay963		Data transformation	tdf.txt	d_data.txt
sample961				assay964		Data transformation	tdf.txt	d_data.txt
sample962				assay688		Data transformation	tdf.txt	d_data.txt
sample963				assay139		Data transformation	tdf.txt	d_data.txt
sample964				assay508		Data transformation	tdf.txt	d_data.txt
sample965				assay965		Data transformation	tdf.txt	d_data.txt
sample966				assay140		Data transformation	tdf.txt	d_data.txt
sample967				assay509		Data transformation	tdf.txt	d_data.txt
sample968				assay689		Data transformation	tdf.txt	d_data.txt
sample969				assay690		Data transformation	tdf.txt	d_data.txt
sample970				assay966		Data transformation	tdf.txt	d_data.txt
sample971				assay510		Data transformation	tdf.txt	d_data.txt
sample972				assay141		Data transformation	tdf.txt	d_data.txt
sample973				assay967		Data transformation	tdf.txt	d_data.txt
sample974				assay691		Data transformation	tdf.txt	d_data.txt
sample975				assay511		Data transformation	tdf.txt	d_data.txt
sample976				assay142		Data transformation	tdf.txt	d_data.txt
sample977				assay512		Data transformation	tdf.txt	d_data.txt
sample978				assay692		Data transformation	tdf.txt	d_data.txt
sample979				assay143		Data transformation	tdf.txt	d_data.txt
sample980				assay968		Data transformation	tdf.txt	d_data.txt
sample981				assay1117		Data transformation	tdf.txt	d_data.txt
sample982				assay144		Data transformation	tdf.txt	d_data.txt
sample983				assay969		Data transformation	tdf.txt	d_data.txt
sample984				assay513		Data transformation	tdf.txt	d_data.txt
sample985				assay693		Data transformation	tdf.txt	d_data.txt
sample986				assay694		Data transformation	tdf.txt	d_data.txt
sample987				assay145		Data transformation	tdf.txt	d_data.txt
sample988				assay970		Data transformation	tdf.txt	d_data.txt
sample989				assay514		Data transformation	tdf.txt	d_data.txt
sample990				assay515		Data transformation	tdf.txt	d_data.txt
sample991				assay695		Data transformation	tdf.txt	d_data.txt
sample992				assay146		Data transformation	tdf.txt	d_data.txt
sample993				assay971		Data transformation	tdf.txt	d_data.txt
sample994				assay147		Data transformation	tdf.txt	d_data.txt
sample995				assay1118		Data transformation	tdf.txt	d_data.txt
sample996				assay696		Data transformation	tdf.txt	d_data.txt
sample997				assay516		Data transformation	tdf.txt	d_data.txt
sample998				assay972		Data transformation	tdf.txt	d_data.txt
sample999				assay1119		Data transformation	tdf.txt	d_data.txt
sample1000				assay148		Data transformation	tdf.txt	d_data.txt
sample1001				assay973		Data transformation	tdf.txt	d_data.txt
sample1002				assay517		Data transformation	tdf.txt	d_data.txt
sample1003				assay697		Data transformation	tdf.txt	d_data.txt
sample1004				assay149		Data transformation	tdf.txt	d_data.txt
sample1005				assay518		Data transformation	tdf.txt	d_data.txt
sample1006				assay698		Data transformation	tdf.txt	d_data.txt
sample1007				assay519		Data transformation	tdf.txt	d_data.txt
sample1008				assay1120		Data transformation	tdf.txt	d_data.txt
sample1009				assay974		Data transformation	tdf.txt	d_data.txt
sample1010				assay150		Data transformation	tdf.txt	d_data.txt
sample1011				assay699		Data transformation	tdf.txt	d_data.txt
sample1012				assay151		Data transformation	tdf.txt	d_data.txt
sample1013				assay700		Data transformation	tdf.txt	d_data.txt
sample1014				assay520		Data transformation	tdf.txt	d_data.txt
sample1015				assay975		Data transformation	tdf.txt	d_data.txt
sample1016				assay152		Data transformation	tdf.txt	d_data.txt
sample1017				assay976		Data transformation	tdf.txt	d_data.txt
sample1018				assay521		Data transformation	tdf.txt	d_data.txt
sample1019				assay701		Data transformation	tdf.txt	d_data.txt
sample1020				assay1121		Data transformation	tdf.txt	d_data.txt
sample1021				assay702		Data transformation	tdf.txt	d_data.txt
sample1022				assay153		Data transformation	tdf.txt	d_data.txt
sample1023				assay522		Data transformation	tdf.txt	d_data.txt
sample1024				assay977		Data transformation	tdf.txt	d_data.txt
sample1025				assay154		Data transformation	tdf.txt	d_data.txt
sample1026				assay523		Data transformation	tdf.txt	d_data.txt
sample1027				assay978		Data transformation	tdf.txt	d_data.txt
sample1028				assay703		Data transformation	tdf.txt	d_data.txt
sample1029				assay155		Data transformation	tdf.txt	d_data.txt
sample1030				assay704		Data transformation	tdf.txt	d_data.txt
sample1031				assay524		Data transformation	tdf.txt	d_data.txt
sample1032				assay705		Data transformation	tdf.txt	d_data.txt
sample1033				assay525		Data transformation	tdf.txt	d_data.txt
sample1034				assay156		Data transformation	tdf.txt	d_data.txt
sample1035				assay979		Data transformation	tdf.txt	d_data.txt
sample1036				assay706		Data transformation	tdf.txt	d_data.txt
sample1037				assay526		Data transformation	tdf.txt	d_data.txt
sample1038				assay157		Data transformation	tdf.txt	d_data.txt
sample1039				assay980		Data transformation	tdf.txt	d_data.txt
sample1040				assay1122		Data transformation	tdf.txt	d_data.txt
sample1041				assay981		Data transformation	tdf.txt	d_data.txt
sample1042				assay707		Data transformation	tdf.txt	d_data.txt
sample1043				assay158		Data transformation	tdf.txt	d_data.txt
sample1044				assay527		Data transformation	tdf.txt	d_data.txt
sample1045				assay1123		Data transformation	tdf.txt	d_data.txt
sample1046				assay708		Data transformation	tdf.txt	d_data.txt
sample1047				assay159		Data transformation	tdf.txt	d_data.txt
sample1048				assay982		Data transformation	tdf.txt	d_data.txt
sample1049				assay528		Data transformation	tdf.txt	d_data.txt
sample1050				assay983		Data transformation	tdf.txt	d_data.txt
sample1051				assay529		Data transformation	tdf.txt	d_data.txt
sample1052				assay160		Data transformation	tdf.txt	d_data.txt
sample1053				assay709		Data transformation	tdf.txt	d_data.txt
sample1054				assay161		Data transformation	tdf.txt	d_data.txt
sample1055				assay984		Data transformation	tdf.txt	d_data.txt
sample1056				assay710		Data transformation	tdf.txt	d_data.txt
sample1057				assay530		Data transformation	tdf.txt	d_data.txt
sample1058				assay162		Data transformation	tdf.txt	d_data.txt
sample1059				assay711		Data transformation	tdf.txt	d_data.txt
sample1060				assay985		Data transformation	tdf.txt	d_data.txt
sample1061				assay531		Data transformation	tdf.txt	d_data.txt
sample1062				assay163		Data transformation	tdf.txt	d_data.txt
sample1063				assay532		Data transformation	tdf.txt	d_data.txt
sample1064				assay712		Data transformation	tdf.txt	d_data.txt
sample1065				assay986		Data transformation	tdf.txt	d_data.txt
sample1066				assay533		Data transformation	tdf.txt	d_data.txt
sample1067				assay713		Data transformation	tdf.txt	d_data.txt
sample1068				assay987		Data transformation	tdf.txt	d_data.txt
sample1069				assay164		Data transformation	tdf.txt	d_data.txt
sample1070				assay988		Data transformation	tdf.txt	d_data.txt
sample1071				assay534		Data transformation	tdf.txt	d_data.txt
sample1072				assay165		Data transformation	tdf.txt	d_data.txt
sample1073				assay714		Data transformation	tdf.txt	d_data.txt
sample1074				assay715		Data transformation	tdf.txt	d_data.txt
sample1075				assay535		Data transformation	tdf.txt	d_data.txt
sample1076				assay166		Data transformation	tdf.txt	d_data.txt
sample1077				assay989		Data transformation	tdf.txt	d_data.txt
sample1078				assay1124		Data transformation	tdf.txt	d_data.txt
sample1079				assay716		Data transformation	tdf.txt	d_data.txt
sample1080				assay167		Data transformation	tdf.txt	d_data.txt
sample1081				assay990		Data transformation	tdf.txt	d_data.txt
sample1082				assay536		Data transformation	tdf.txt	d_data.txt
sample1083				assay991		Data transformation	tdf.txt	d_data.txt
sample1084				assay168		Data transformation	tdf.txt	d_data.txt
sample1085				assay717		Data transformation	tdf.txt	d_data.txt
sample1086				assay537		Data transformation	tdf.txt	d_data.txt
sample1087				assay718		Data transformation	tdf.txt	d_data.txt
sample1088				assay538		Data transformation	tdf.txt	d_data.txt
sample1089				assay169		Data transformation	tdf.txt	d_data.txt
sample1090				assay992		Data transformation	tdf.txt	d_data.txt
sample1091				assay539		Data transformation	tdf.txt	d_data.txt
sample1092				assay1125		Data transformation	tdf.txt	d_data.txt
sample1093				assay719		Data transformation	tdf.txt	d_data.txt
sample1094				assay170		Data transformation	tdf.txt	d_data.txt
sample1095				assay993		Data transformation	tdf.txt	d_data.txt
sample1096				assay994		Data transformation	tdf.txt	d_data.txt
sample1097				assay540		Data transformation	tdf.txt	d_data.txt
sample1098				assay720		Data transformation	tdf.txt	d_data.txt
sample1099				assay171		Data transformation	tdf.txt	d_data.txt
sample1100				assay172		Data transformation	tdf.txt	d_data.txt
sample1101				assay541		Data transformation	tdf.txt	d_data.txt
sample1102				assay721		Data transformation	tdf.txt	d_data.txt
sample1103				assay995		Data transformation	tdf.txt	d_data.txt
sample1104				assay173		Data transformation	tdf.txt	d_data.txt
sample1105				assay542		Data transformation	tdf.txt	d_data.txt
sample1106				assay996		Data transformation	tdf.txt	d_data.txt
sample1107				assay722		Data transformation	tdf.txt	d_data.txt
sample1108				assay174		Data transformation	tdf.txt	d_data.txt
sample1109				assay997		Data transformation	tdf.txt	d_data.txt
sample1110				assay723		Data transformation	tdf.txt	d_data.txt
sample1111				assay543		Data transformation	tdf.txt	d_data.txt
sample1112				assay544		Data transformation	tdf.txt	d_data.txt
sample1113				assay175		Data transformation	tdf.txt	d_data.txt
sample1114				assay998		Data transformation	tdf.txt	d_data.txt
sample1115				assay724		Data transformation	tdf.txt	d_data.txt
sample1116				assay999		Data transformation	tdf.txt	d_data.txt
sample1117				assay545		Data transformation	tdf.txt	d_data.txt
sample1118				assay176		Data transformation	tdf.txt	d_data.txt
sample1119				assay725		Data transformation	tdf.txt	d_data.txt
sample1120				assay1000		Data transformation	tdf.txt	d_data.txt
sample1121				assay546		Data transformation	tdf.txt	d_data.txt
sample1122				assay177		Data transformation	tdf.txt	d_data.txt
sample1123				assay1126		Data transformation	tdf.txt	d_data.txt
sample1124				assay726		Data transformation	tdf.txt	d_data.txt
sample1125				assay547		Data transformation	tdf.txt	d_data.txt
sample1126				assay1001		Data transformation	tdf.txt	d_data.txt
sample1127				assay727		Data transformation	tdf.txt	d_data.txt
sample1128				assay178		Data transformation	tdf.txt	d_data.txt
sample1129				assay1002		Data transformation	tdf.txt	d_data.txt
sample1130				assay548		Data transformation	tdf.txt	d_data.txt
sample1131				assay728		Data transformation	tdf.txt	d_data.txt
sample1132				assay179		Data transformation	tdf.txt	d_data.txt
sample1133				assay729		Data transformation	tdf.txt	d_data.txt
sample1134				assay550		Data transformation	tdf.txt	d_data.txt
sample1135				assay1003		Data transformation	tdf.txt	d_data.txt
sample1136				assay180		Data transformation	tdf.txt	d_data.txt
sample1137				assay730		Data transformation	tdf.txt	d_data.txt
sample1138				assay731		Data transformation	tdf.txt	d_data.txt
sample1139				assay551		Data transformation	tdf.txt	d_data.txt
sample1140				assay181		Data transformation	tdf.txt	d_data.txt
sample1141				assay1004		Data transformation	tdf.txt	d_data.txt
sample1142				assay1005		Data transformation	tdf.txt	d_data.txt
sample1143				assay732		Data transformation	tdf.txt	d_data.txt
sample1144				assay552		Data transformation	tdf.txt	d_data.txt
sample1145				assay182		Data transformation	tdf.txt	d_data.txt
sample1146				assay733		Data transformation	tdf.txt	d_data.txt
sample1147				assay1006		Data transformation	tdf.txt	d_data.txt
sample1148				assay183		Data transformation	tdf.txt	d_data.txt
sample1149				assay553		Data transformation	tdf.txt	d_data.txt
sample1150				assay554		Data transformation	tdf.txt	d_data.txt
sample1151				assay734		Data transformation	tdf.txt	d_data.txt
sample1152				assay184		Data transformation	tdf.txt	d_data.txt
sample1153				assay1007		Data transformation	tdf.txt	d_data.txt
sample1154				assay1127		Data transformation	tdf.txt	d_data.txt
sample1155				assay1128		Data transformation	tdf.txt	d_data.txt
sample1156				assay1008		Data transformation	tdf.txt	d_data.txt
sample1157				assay555		Data transformation	tdf.txt	d_data.txt
sample1158				assay185		Data transformation	tdf.txt	d_data.txt
sample1159				assay735		Data transformation	tdf.txt	d_data.txt
sample1160				assay736		Data transformation	tdf.txt	d_data.txt
sample1161				assay556		Data transformation	tdf.txt	d_data.txt
sample1162				assay186		Data transformation	tdf.txt	d_data.txt
sample1163				assay1009		Data transformation	tdf.txt	d_data.txt
sample1164				assay557		Data transformation	tdf.txt	d_data.txt
sample1165				assay187		Data transformation	tdf.txt	d_data.txt
sample1166				assay1010		Data transformation	tdf.txt	d_data.txt
sample1167				assay737		Data transformation	tdf.txt	d_data.txt
sample1168				assay188		Data transformation	tdf.txt	d_data.txt
sample1169				assay738		Data transformation	tdf.txt	d_data.txt
sample1170				assay558		Data transformation	tdf.txt	d_data.txt
sample1171				assay1011		Data transformation	tdf.txt	d_data.txt
sample1172				assay1129		Data transformation	tdf.txt	d_data.txt
sample1173				assay189		Data transformation	tdf.txt	d_data.txt
sample1174				assay739		Data transformation	tdf.txt	d_data.txt
sample1175				assay559		Data transformation	tdf.txt	d_data.txt
sample1176				assay740		Data transformation	tdf.txt	d_data.txt
sample1177				assay190		Data transformation	tdf.txt	d_data.txt
sample1178				assay1012		Data transformation	tdf.txt	d_data.txt
sample1179				assay560		Data transformation	tdf.txt	d_data.txt
sample1180				assay191		Data transformation	tdf.txt	d_data.txt
sample1181				assay741		Data transformation	tdf.txt	d_data.txt
sample1182				assay1013		Data transformation	tdf.txt	d_data.txt
sample1183				assay1014		Data transformation	tdf.txt	d_data.txt
sample1184				assay192		Data transformation	tdf.txt	d_data.txt
sample1185				assay742		Data transformation	tdf.txt	d_data.txt
sample1186				assay562		Data transformation	tdf.txt	d_data.txt
sample1187				assay563		Data transformation	tdf.txt	d_data.txt
sample1188				assay387		Data transformation	tdf.txt	d_data.txt
sample1189				assay843		Data transformation	tdf.txt	d_data.txt
sample1190				assay743		Data transformation	tdf.txt	d_data.txt
sample1191				assay1219		Data transformation	tdf.txt	d_data.txt
sample1192				assay292		Data transformation	tdf.txt	d_data.txt
sample1193				assay193		Data transformation	tdf.txt	d_data.txt
sample1194				assay1130		Data transformation	tdf.txt	d_data.txt
sample1195				assay1015		Data transformation	tdf.txt	d_data.txt
sample1196				assay564		Data transformation	tdf.txt	d_data.txt
sample1197				assay194		Data transformation	tdf.txt	d_data.txt
sample1198				assay1016		Data transformation	tdf.txt	d_data.txt
sample1199				assay744		Data transformation	tdf.txt	d_data.txt
sample1200				assay745		Data transformation	tdf.txt	d_data.txt
sample1201				assay565		Data transformation	tdf.txt	d_data.txt
sample1202				assay1017		Data transformation	tdf.txt	d_data.txt
sample1203				assay1018		Data transformation	tdf.txt	d_data.txt
sample1204				assay746		Data transformation	tdf.txt	d_data.txt
sample1205				assay566		Data transformation	tdf.txt	d_data.txt
sample1206				assay195		Data transformation	tdf.txt	d_data.txt
sample1207				assay567		Data transformation	tdf.txt	d_data.txt
sample1208				assay1019		Data transformation	tdf.txt	d_data.txt
sample1209				assay196		Data transformation	tdf.txt	d_data.txt
sample1210				assay747		Data transformation	tdf.txt	d_data.txt
sample1211				assay748		Data transformation	tdf.txt	d_data.txt
sample1212				assay197		Data transformation	tdf.txt	d_data.txt
