# Supplementary material for: Measures for interoperability of phenotypic data: minimum information requirements and formatting
Source: Plant Methods. 2016 Nov 9;12:44. doi: 10.1186/s13007-016-0144-4 (PMC5103589; doi:10.1186/s13007-016-0144-4)
Supplement: Supplementary file 1 — Additional file 1. An ISA-Tab-formatted dataset of Atwell et al. [59] from GMI. [file 13007_2016_144_MOESM1_ESM.zip › dataset_basic_GMI_Atwell/d_data.txt]

Assay Name	LD	LDV	SD	SDV	FT10	FT16	FT22	Seed Dormancy	Emco5	Emwa1	Emoy*	Hiks1	Noco2	Li7	B11	Na23	Mg25	P31	S34	K39	Ca43	Mn55	Fe56	Co59	Ni60	Cu65	Zn66	As75	Se82	Mo98	Cd114	avrPphB	avrRpm1	avrRpt2	avrB	0W	2W	4W	8W	FLC	FRI	8W GH FT	8W GH LN	0W GH FT	0W GH LN	FT Field	FT Diameter Field	FT GH	FT Duration GH
assay152	6.84105	32.6	93.0417	4.97494	74	87	89
assay279
assay211
assay256
assay907																																0	1	1	1
assay948																																1	1	0	1
assay619																																														165.273	35.6868	25.1234	21.586
assay96					71	50.25	46
assay432																																				27.8	22.2	21.2	18.7	0.111	0.3406	29	14.2	27.7	9
assay436																																				26.5	19.6	20.3	19	0.185	1.1142	25.6	13.7	23.8	10.7
assay1094
assay786														7.47188	90.5571	1168.21	12748.8	8637.58	8418.91	28851.9	26287.3	106.183	63.9762	1.88752	2.73913	0.692453	63.4587	0.183406	5.35802	0.772302	3.57353
assay547																																				52.8	30.2		18.2			25.6	14.7	50.9	69.5
assay488																																				48.9	26.4	22.5	18.9	1.111	3.6373	28.1	16.4	32	18.2
assay334									1	1	1	1	1
assay151	28.1667	6.2026	5.09859	7.27438	49	41	29
assay275
assay599																																														183.293	31.6753	167.759
assay408																																				44	23.2	18.1	13.5	1.264	1.3541	23.5	12.5	32.2	20.2
assay932
assay420																																				42.3	25.6	21.5	17.6	0.7	0.396	25.3	16.5	31	19.9
assay274
assay1066
assay904																																1	1	1	1
assay267
assay1030
assay927																																1	0	0	0
assay645																																														154.921	31.1251	57.5152	30.505
assay14	6.64024	20.4	4.63381	4.94694	41	26	25	1
assay572																																														180.088	21.4814	125.997
assay1184
assay217
assay498																																				125	21.2		18.5	2.941	2.489	35.2	20.5	200
assay446																																				28.2	19.4	19.7	16.2	3.397	0.4204	25.5	12.9	25.1	10.1
assay1187
assay126	37.6806	25.8333	6.92889	45.8333	51	48	42	21
assay269
assay147	13.8293	22.3333	106.542	37.4	46	68	108
assay161	72.0417	2.31517	0	100.167	96	49	250
assay931
assay991
assay361									0	1	1	1	1
assay804														6.12275	83.7117	529.044	12143.3	7294.04	9898.86	27653.1	26908.3	118.78	60.7481	1.6636	3.83342	1.25946	77.648	0.183214	6.70706	2.49041	5.32958
assay834														7.14112	84.9821	916.191	14068.2	7868.13	9493.19	31714.9	29127.2	121.675	65.5412	0.792676	1.32314	0.962472	62.0633	0.232191	5.34789	3.22599	2.31668
assay1028
assay731																																														167.487	43.4959	30.2733	21.1911
assay286
assay124	52.0417	29.1667	0	6.49923	53	60	87	8
assay210
assay371									1	1	1	1	1
assay174	33.6667	25	9.52338	46	62	45	26
assay458																																				77	26.4	21.3	18.8	3.633	1.2371	25.9	10.6	44.3	33.6
assay675																																														126.735	29.8788	24.4698	16.3999
assay1000
assay581																																														167.626	20.8338	50.0923	34.1135
assay282
assay956
assay938																																0	0	1	0
assay204
assay1174
assay92					79	47.5	46
assay1065
assay173	82.0417	28.5	111.375	3.11247	70	74	78
assay362									1	1	1	1	1
assay434																																				48.2	28.6	24.6	20	1.378	0.3965	25.5	17.2	42.4	34.4
assay1020
assay313									0
assay447																																				38.5	28.6	23.9	22.7	0.459	0.6573	26.4	16.5	31.5	17.6
assay466																																				23.7	17.8	17.1	15.3	0.11	1.1646	24.5	10.7		6.8
assay1	2.03443	5.85947	7.88811	42.3333	57	50	43	34
assay1175
assay928																																0	1	0	1
assay863																																1	1	1	1
assay391																																				125	78.2		30.8	2.084	1.89			200
assay257
assay47	2.70801	1.5	6.52083	40.5	67	54	42	56
assay997
assay891																																1	0	1	0
assay961
assay463																																				29	22.4	22.2	21.1	0.116	0.7402	24.7	15.6	28.4	13.6
assay418																																				125	125	110.3	32.6	1.287	1.8538	37.2	28.9	200
assay495																																				46	27.4		19.1	0.96	1.1831	25	16	31	19.9
assay896																																1	0	1	0
assay846																																0	1	1	1
assay591																																														158.991	28.1767	37.4853	19.3303
assay1150
assay1025
assay305									1	1	1	1	1
assay29	41.2014	2.67187	101.031	55.6667	53	48	46	13
assay609																																														155.385	47.7742	39.0463	26.2835
assay789														7.0704	84.0903	348.793	13146.4	7990.24	9405.58	35981.2	28371.5	103.164	55.5852	1.26202	2.60848	1.3176	76.4242	0.12893	5.66647	2.49408	3.03187
assay439																																				28.4	19.8	23.1	15.5	0.162	0.8388	25.1	10.6	26	12
assay302									1	1	1	1	1
assay1055
assay132	21	23.75			60	71	58
assay550																																								3.065	2.352	30.6	21.6	69.2	91.4
assay505																																				125	114.6	125	40.9	1.434	0.86
assay910																																1	1	1	1
assay260
assay172	0	49.8	0	83.3333	104	129	250
assay791														7.82603	90.8149	413.179	13671.3	8306.62	9144.14	23882.5	29194.1	128.499	55.6233	1.16718	2.26681	1.28805	71.3016	0.204663	5.59003	2.80967	3.69369
assay601																																														167.811	32.3197	30.1221	21.2413
assay954
assay1034
assay988
assay49	1.37437	22.5	86.2167	68	49	32	25	7
assay415																																				125	60	37.6	28.3	1.811	0.8065	31.2	20.9	75	86.1
assay233
assay281
assay228
assay413																																				43.6	24.2	20.2	18	2.179	2.2244	25	8.3	36.3	15.5
assay515																																				38.5	27		26.5	0.364	0.883	29.9	17.1	33.1	16.6
assay946																																0		1	0
assay121	11.1606	1.49071	0	3.98609	57	60	60	37
assay1217
assay648																																														159.232	25.218	22.2447	21.3999
assay947																																0	0	0	0
assay45	1.46249	24.3333	11.9783	61.2	51	36	27	10
assay377									1	0	0	1	1
assay368									1	1	1	1	1
assay1193
assay188	1.57233	25	9.89461	69
assay389																																				24.5	16	17.8	17.2	0.018	0.243	25.2	15	25.2	8.7
assay634																																														189.574	25.7385
assay3	0	47		13.78	98	151	250	2
assay110	2.91071	24.6	7.93025	2	61	51	41
assay682																																														176.566	39.6814	63.244	33.7558
assay563																																				74	43.8	30.9	28.6	5.958	1.8633	29.2	13
assay1104
assay583																																														153.283	37.939	26.5923	21.0746
assay671																																														180.59	32.181	92.2434	17.9388
assay871																																0	1	1	1
assay1037
assay604																																														163.525	31.8109	26.1377	20.175
assay40	10.7815	30.5	0	6.91416	51	61	72	33
assay1042
assay253
assay218
assay419																																				125	125	76	42	0.951	1.8848			200
assay243
assay1088
assay936
assay512																																				37.6	24.8	22.2	16.4	1.106	1.494	25.3	14	29.4	13
assay798														6.20591	88.1743	350.8	12985.6	8643.93	10825.2	30890.2	27376.9	93.7183	66.0522	0.895456	2.82238	0.718778	62.8209	0.20429	6.01349	3.96498	3.23137
assay888																																0	1	1	1
assay801														7.15265	72.9876	534.653	12516	7063.76	9244.37	27109.2	27232.3	117.526	59.0094	1.35202	3.17926	1.30293	68.9331	0.243594	5.6417	3.78513	3.96686
assay440																																				24.7	17.4	17.4	14.3	0.203	1.1036	24.3	11.1	22.8	10
assay770														6.54445	86.7946	904.067	13502.1	9429.25	12079.9	33886.5	26843.3	111.142	58.1783	1.32304	3.10332	0.920254	64.8759	0.248364	6.98014	2.21931	2.58245
assay1210
assay414																																				125	125	102.4		1.846	2.115			200
assay811														5.74506	81.1996	607.228	13027.7	6753.18	10167.2	34531	28231.7	111.873	61.2958	1.04466	2.94194	1.09694	78.0883	0.173365	5.33383	1.05054	3.64257
assay578																																														174.899	31.2103	103.574	12.3641
assay1112
assay318									1	0	1	1	0
assay544																																					125	69.4	31.4	2.07	0.723	34.4	22
assay785														6.07224	74.8292	596.563	12687.5	8710.26	11675.8	28691.9	27958.6	115.764	66.8647	1.3108	3.03548	0.91007	87.7571	0.163619	7.54472	0.473442	3.46722
assay944																																1	1	0	1
assay883																																0	0	1	0
assay350										1	1	0	1
assay1200
assay453																																				125	111.4	67.3	33.3	1.793	1.7159	28.1	24.2	90.5	70.8
assay702																																														166.058	33.0282	27.5456	21.416
assay652																																														180.723	34.3784	92.9183	18.8533
assay378									1	0		0	1
assay964
assay716																																														162.387	25.4153	27.0308	20.4696
assay1036
assay387									1	1	0	1
assay322									0	1	1	0	1
assay317									1		0	0	0
assay625																																														160.55	28.3175	45.6066	28.0164
assay101					51	29	23.8
assay815														6.26983	73.3123	586.547	12320.7	8774.78	11282.4	26525.8	25091.2	96.3807	62.481	1.58657	3.42578	0.961705	60.7562	0.318137	6.62669	2.38345	4.6522
assay595																																														179.799	21.671
assay598																																														182.328	48.3825	24.7756	24.5358
assay28	140.354	0.957427	108.708	53.5	73	85	99	76
assay638																																														168.641	17.6955
assay681																																														181.484	45.994	74.4652	27.6007
assay629																																														150.914	30.7506	23.2136	17.9194
assay736																																														156.875	30.2608	35.4555	11.6637
assay1212
assay1167
assay200
assay476																																				43.1	24.4	18.8	19	0.849	0.934	25.7	11.7
assay1145
assay1119
assay136	200	1.5	200	200	93	122	250
assay830														6.68487	92.4676	812.197	11468	7573.13	11494.6	36556.2	28043.6	99.9706	62.4274	1.50526	3.10274	0.88028	69.7013	0.161554	6.62902	0.463806	4.18738
assay1073
assay1074
assay149	0	35			99	180	250
assay401																																				22.9	15.2	20.8	16.8	0.111	1.3907	21.9	11.2	21.8	8
assay715																																														159.145	36.2145	24.7577	19.5358
assay564																																				24.8	18.6		17.9	0.017	0.709	27	15.6	23.9	11.1
assay999
assay1128
assay870																																1	1	1
assay1176
assay1014
assay144	1.95078	36.3333	5.0351	3.39935	61	41	26
assay335									1	1	0	1	0
assay329									1	1	1	1	1
assay229
assay914																																1	1	0	1
assay2	26	2.35702	5.08811	58	60	41	24
assay240
assay706																																														149.589	26.9066	25.0504	19.3802
assay955
assay400																																				72.5	49		21.8	2.867	1.0283	32.1	22.1	37.8	20.4
assay748																																														166.296	22.3056	24.591	18.8497
assay396																																				125	125	71.9	26.9	1.234	0.838	37.1	27.6	200
assay1095
assay1181
assay407																																				43.5	34.4	32	28.8	0.445	1.1803			37.1	25.1
assay422																																								0.835	0.9747	37.8	27.8	73.3	84.1
assay1064
assay593																																														148.116	22.5622	26.5463	18.8578
assay191					106	172	250
assay1177
assay960
assay347									1	1	0	1	1
assay733																																														158.529	35.2714	34.7583	17.3611
assay754														7.39791	87.4363	1002.97	13256.8	9518.03	9911.47	26612.8	26768.5	116.833	62.0876	1.27219	3.06322	1.03474	90.4134	0.192722	6.52136	2.08173	2.45775
assay705																																														165.986	36.359	28.0015	16.9662
assay435																																					29.4	27.6	22.8	0.081	0.3277	29.8	17.4	36.9	25.6
assay535																																				32.1	21	17.9	15.2	1.222	0.571	24.2	14.2	27.3	13.1
assay519																																				38.9	25.6	22.2	19.1	0.482		26.3	15.5	33.9	18.9
assay677																																														154.676	42.3132	29.091	16.4776
assay51	25	1.46249	65	60.1667	46	29	29
assay429																																				42.6	24	23.3	19.1	1.02	0.825	29.3	13.6	46.1	33
assay1191
assay574																																														152.963	29.1316	24.4555	21.1135
assay1162
assay829														8.06508	77.7681	499.046	12161.1	8155.59	7735.71	38315	24810.1	89.9171	69.0681	1.29368	2.83003	0.912057	62.7563	0.213212	4.74145	5.09417	3.72882
assay1209
assay442																																					22	23.9	21.9	0.038	0.816	26.9	17.8	27.7	16.1
assay678																																														173.074	21.8225	126.273	15.2843
assay1118
assay965
assay208
assay480																																				37.2	26.6	22.7	20	0.469	0.563	26.4	13	28.6	12.9
assay575																																														173.259	27.0311	166.469
assay775														6.63284	75.6708	516.647	12323.3	7963.66	9542.18	28413	25193.4	131.024	61.2412	1.62837	3.696	1.07789	77.238	0.228673	6.45653	2.32382	5.67992
assay857																																0	1	1	1
assay908																																0			0
assay249
assay470																																				32.9	25.4	27.5	25.2	0.047	0.211	28.7	12.6
assay750														6.03735	75.7086	554.938	13658.8	8638.72	10806.1	27738	26800.3	118.62	62.6406	1.45684	4.04426	0.953108	67.5195	0.29967	7.72461	1.53644	3.2948
assay1189
assay356									0	0	0	1	0
assay20	32	35.1667	4.79583	4.95536	65	50	44	0
assay1213
assay1131
assay1005
assay690																																														183.634	30.4749	159.843
assay425																																					31			0.071	1.0266	27.2	15.5	29.7	15.2
assay1101
assay464																																				55.9	32.2	25.6	22.1	1.849	1.7096	29.2	20
assay1102
assay814														7.70959	85.5871	620.871	15205.8	7249.14	10866.4	33573.4	29933.4	89.9086	61.3436	1.17056	1.68849	0.844396	55.8415	0.247649	7.10884	7.08744	2.25452
assay38	1.06719	24.3333	84.1806	2.92499	49	40	47	58
assay303									1	1	1	1	1
assay1158
assay534																																				27.9	20.2	18.4	18.2	0.136	0.33	24.7	13.8		9.3
assay504																																				31.6	22.4	22.6	21	0.062	2.269	30	17	28	12.1
assay850																																0		1
assay97					57	39	27.8
assay1103
assay154	200	4.70744	200	56.2658	71	84	250
assay250
assay27	0	3.45205	200		99	252	250
assay1171
assay1205
assay1081
assay138	200	48.8333	200	200	120	100	250
assay741																																														196.188	31.8918	166.574
assay287
assay616																																														174.804	46.5342	39.7894	27.7835
assay506																																				55.3	33.4		31	0.37	1.146	40	25.3	49.3	42
assay816														8.2335	92.981	607.807	13594.5	7210.39	10510.1	29075.3	28337.7	97.9793	64.0691	1.07914	1.55754	0.894926	92.4971	0.228886	6.81892	3.4972	3.13089
assay370									1	1	1	1	1
assay221
assay817														8.23319	90.8763	410.784	13499.5	7176.72	8922.6	31264.3	27426.8	105.976	56.5321	1.07634	2.82263	1.03405	53.2992	0.197792	6.33097	0.453475	3.2852
assay658																																														173.993	26.3666	27.5158	22.1248
assay740																																														156.536	30.0955	28.2882	18.8384
assay664																																														180.269	35.8317
assay1207
assay118	36.8403	26	1	9.08142	60	42	33	13
assay1044
assay441																																								0.858	1.258	32.1	17.3	38.9	25.5
assay1008
assay1199
assay694																																														180.4	37.9897	32.6669	39.3497
assay567																																					125		28.5	3.971	2.331	38	15	200
assay1138
assay74	0.489898	4.32049	14.1506	12.244	53	35	35	15
assay134	200	38.4	200	72.2824	97	43
assay922																																1	1	1	1
assay957
assay869																																1	0	1	0
assay809														6.22714	72.6329	395.23	11269.8	9811.58	11478.3	33142.8	23592.8	120.662	61.6512	1.39585	4.37405	0.921147	69.5433	0.227909	8.0068	4.1785	3.21377
assay321									1	1	1	1	1
assay162	1.82574	31	77.3403	5.5	49	31	28
assay1157
assay1109
assay1173
assay1216
assay667																																														190.138	21.1823	91.3035	24.1911
assay1072
assay913																																0	1	1	1
assay943																																1	1	1	1
assay1215
assay692																																														163.438	30.045	30.0917	20.3578
assay680																																														180.884	32.9899	92.2244
assay1093
assay1122
assay723																																														157.926	39.144	27.9406	16.7219
assay238
assay966
assay1208
assay340										1	1	1	1
assay1160
assay813														8.4187	88.9356	669.594	14305.6	8581.78	9014.18	30609.3	28886.9	82.7146	60.5988	1.20461	3.07762	0.745657	54.2823	0.203723	5.78886	1.27666	2.88922
assay41	3.96606	3.3375	117.292	71	55	57	51	15
assay868																																1	1	1	1
assay821														6.35086	85.1185	817.912	14323.5	7421.11	12885	32858	30380.3	88.7662	57.5952	1.12792	3.2878	1.09114	63.4801	0.139636	6.69039	3.25223	2.75479
assay252
assay34	157.681	3.81517	0	66.1667	71	98	75	57
assay967
assay192					70	53	44
assay373										1			0
assay223
assay546																																				27.4	21.4		18.2	0.361	0.469	29	15	33.6	15.1
assay541																																						73		2.782	1.914			200
assay935																																	1	1	1
assay352												1	1
assay545																																				25.3	15.6	15.4	14.2			23.8	9.1	26	12.2
assay808														8.71676	81.2362	1109.15	12617.4	8478.2	10920.7	35917.4	24709.8	88.8028	58.4157	0.968178	2.83815	1.30399	69.4814	0.238912	7.58563	5.81113	2.98374
assay984
assay168	3.39935	22.8333	4.43471	47	49	41	27
assay1151
assay259
assay143	33.8403	22.8333	86.5069	51	52	52	48
assay449																																				73.6	23.8	18.4		3.63	1.009	24	10.4
assay70	200	33.1667	200	77.5	70	122	250	6
assay711																																														175.56	42.2638	22.198	20.2413
assay190					56	41	28
assay875																																0	0	1	0
assay67	42.6944	1.77169	6.00196	8.05019	53	58	50
assay684																																														163.14	34.8574	28.5456	19.8578
assay128	200	41.25	0	0.5	90	98	90
assay939																																0	0	0	0
assay167		0	117.701	58.8333	51	41	36
assay33	2.28522	24.3333	6.75154	49.5	71	46	47	47
assay148	25	2.33238	5.18545	0.5	44	30	29
assay930
assay330									1	0	1	1	0
assay1148
assay879																																1	1	1	1
assay245
assay968
assay1011
assay405																																				37.1	23.6	19.6	17.9	0.369	1.5878	25.7	16.9	30	15.4
assay465																																								1.182	1.6562	29.3	13.9	27.6	10.5
assay851																																0		1	1
assay628																																														163.084	32.813	37.3504	23.6135
assay840														7.13425	97.2421	998.867	13492.5	10904.7	9440.34	36756	25090.5	69.3662	53.915	1.51997	2.74811	1.08796	58.684	0.230791	6.01421	4.11131	3.00015
assay643																																														176.915	24.3518	162.694
assay1002
assay895																																1	1	1	1
assay1120
assay76	31	1.41421	75.6667	50.3333	51	44	37	32
assay862																																1	1	1	1
assay662																																														177.659	29.6386	42.2876	28.3384
assay845
assay526																																				26.7	22.4	21.8	16.1	0.157	0.402	23	13.6	25.7	12
assay781														7.40693	87.545	584.367	14468.9	7047.64	10500.8	41767.1	29210.5	88.3151	58.2837	1.3182	2.90562	0.879674	80.7638	0.130103	6.93459	3.88612	2.46056
assay994
assay61	1.49071	1.24722	5.50276	1.95078	47	31	25	41
assay427																																							48.6	0.382	1.8628	37.9	33.3	55.8	63.7
assay610																																														181.536	22.4096	38.9847	32.8167
assay137		0.816497	157.021	73.5	73	66	43
assay542																																				75	35.6		17.8			29	19
assay525																																				36.5	22.4	20.8	18.3	0.06	0.623	28.2	15.3	28	13.5
assay343									1	1	1	1	1
assay636																																														154.254	34.9541	29.6221	20.0746
assay1070
assay163	5.5	22	114.792	6.53197	49	51	48
assay732																																														167.852	30.0596	164.263
assay608																																														178.072	37.9966	66.3342	32.6717
assay43	4.51494	1.57233	16.1883	3.34664	49	54	40	106
assay882																																1	0	0	0
assay637																																														163.08	24.1876	167.846
assay983
assay1185
assay974
assay342									0	0	0
assay100					46	29	27
assay853
assay554																																								0.058		32.1	15.9	37	23.4
assay759														6.17904	76.048	1855.96	12765.5	8748.34	13576.2	43387.8	24642.1	89.2347	69.4283	1.4102	3.23229	0.932638	81.9064	0.281173	7.99419	2.70963	3.36302
assay688																																														157.749	38.5269	66.8893	25.6035
assay653																																														163.089	42.2855	29.2733	20.2139
assay431																																				25.6	20.6	16.8	14.4	0.106	0.512	24.6	12.3	25.6	10.7
assay603																																														180.514	31.1824	103.141	11.9388
assay89					92	90	95.3
assay916																																1	1	1	1
assay48	1.39125	1.69967	9.74504	5.76387	65	50	40	17
assay897																																1	1	1	1
assay316									1	1		1	0
assay207
assay805														7.30584	83.615	724.816	13530.4	8927.71	11674.6	26674.5	28834.4	162.192	70.9449	1.62849	3.22326	1.411	95.9298	0.354187	8.13804	3.31825	5.21119
assay1098
assay248
assay1090
assay1053
assay872																																0	1	0	1
assay131	41.5208	46			59	79	73
assay423																																				27.4	20.6	21.7	18.7	0.125	1.0577	26.2	16.1	27.1	11.7
assay660																																														169.45	23.0631	65.1371	36.6217
assay380									1	0	0	1	1
assay46	5.39807	4.04145	76	37.6667	56	52	55	129
assay1192
assay156	3.2939	1.5	88.3403	17.2434	70	51	37
assay807														8.91173	88.2455	591.743	13892.7	6973.96	11618.9	28068.5	28650.9	80.6365	56.0769	1.3108	2.7842	0.922032	46.7386	0.19309	6.19546	1.44318	4.1311
assay953
assay651																																														161.454	28.1269	25.818	21.5552
assay1057
assay580																																														160.507	35.3529	25.4878	19.5004
assay584																																														182.283	21.1494	165.154
assay757														5.44745	67.1482	900.858	10988.5	8412.12	10813.5	38770.5	23095.4	129.019	66.1153	2.17599	3.2793	1.11268	89.5432	0.21755	6.90808	1.40302	4.31325
assay864																																1	0	1	0
assay557																																				31.9	24.4		22.6	0.035	0.846	29.1	20.7	29.8	18.1
assay630																																														139.717	35.8316	55.5767	26.9776
assay85	1.06719	4.66964	3.51062	2.91071	53	40	27	20
assay403																																					125	84.1	25.2	1.113	2.7299	28.7	21.7	200
assay841														6.01191	84.535	681.613	11776.2	9050.24	12751.3	34925.9	21909	89.6207	63.6286	1.07219	3.49482	1.4351	78.5553	0.197736	7.61052	3.17274	3.41204
assay539																																				27	19.2	17.8	15.4	0.102	0.32	24.5	11.5	23.2	10.9
assay315									1	1	1	1	1
assay676																																														160.017	35.406	35.4244	23.248
assay1076
assay906																																0	1	1	1
assay9	0	42	0		96	201	250
assay60	5.6446	29.1667	7.22268	3.72678	51	48	42	51
assay176	27	19.3333	5.73488	6.28013	41	40	37
assay614																																														145.696	27.6269	43.3479	21.0244
assay155	77.0417	30	89.825	13.5606	61	72	41
assay357									1	0	0	0	1
assay548																																				25.2	19.2		18.9			32.2	15.4	26.3	12.2
assay394																																				125	125	125		1.49	1.7791	43.4	37.9	200
assay721																																														190.365	27.5767	33.8426	31.8478
assay50	1.34371	1.37437	10.1567	6.65833	49	32	28	30
assay905																																1	1	1	1
assay496																																					22.8	20.4	17.9	0.839	1.3153	25.3	15		14.1
assay1006
assay551																																				35.1	25	22.8	19.5	0.309	0.69	28.2	17.1	29.2	16.6
assay819														6.92559	87.0065	708.453	13871.1	8365.65	11234.4	38359.3	28396	78.3369	58.1081	1.15664	3.15227	1.25813	64.8091	0.176808	7.17959	1.90759	2.81898
assay985
assay981
assay848
assay926																																1		1	0
assay254
assay64	6.13732	1.52753	99.7917	2.62996	60	66	50	73
assay751														5.03345	71.1552	389.432	11362.6	10083.6	12277.1	31362.8	24198.8	108.039	63.4751	1.29533	3.73757	0.992542	71.6353	0.194808	7.62001	2.27191	3.83151
assay556																																				32.6	23.8		20.6	0.156	2.64	26	17.4	28.9	18.1
assay1183
assay242
assay663																																														179.864	38.3884	63.0945	35.9741
assay843														8.26295	86.9584	452.602	13896.3	8674.62	8708.11	30029.6	29124.7	93.7451	63.7463	1.42444	2.3992	1.17039	81.1612	0.245554	6.35709	1.49401	3.26528
assay892																																0	0	1	0
assay959
assay622																																														185.457	32.4302	40.4885	38.4033
assay1068
assay224
assay656																																														185.742	29.5677
assay921
assay187	4.10961	6.79614	13.7912	49.1667	69	35	40
assay696																																														151.293	38.8142	74.3236	31.7243
assay763														5.93783	86.3505	707.215	14003.1	8922.27	13454.9	35689.4	29527.8	81.9706	67.582	1.44759	3.37902	0.671517	61.6265	0.204984	8.22867	2.40806	2.49995
assay911																																0	0	1	0
assay772														5.91996	82.9351	676.315	13886.3	8620.92	11626.9	36467.8	29129	86.6567	63.2274	1.606	3.9426	1.16506	56.1557	0.3144	7.21779	4.52094	2.46896
assay166	3.44093	27	4.60676	36.5	64	41	37
assay611																																														160.12	23.3539	34.1935	25.408
assay69	0	3.40343	0	70.8333	71	126	207	11
assay53	28	1.49071	7.4608	15.9757	49	37	32	38
assay410																																				49.6	27	25.1	17.7	1.293	1.3286	26.9	17.3	32.1	23
assay284
assay523																																							25.4	2.073	1.85			200
assay1096
assay646																																														156.048	27.6969	23.7279	17.3497
assay647																																														166.427	15.9844	23.244	25.3223
assay1003
assay797														7.41179	77.2234	478.055	13800.5	8426.8	10323.5	36331.4	27790.3	104.307	62.1856	1.09888	3.17709	1.14907	61.7145	0.206845	6.52038	2.56156	2.7969
assay1129
assay359									1	1	0	0	0
assay175	200	1.22474	0	95	78	112	250
assay569																																														158.042	25.1824	34.8845	22.505
assay950																																1	1	1	1
assay430																																				23.6	19.4	17	13.3	0.463	0.669	23.2	11.6	25.9	11.3
assay1026
assay969
assay39	31.6667	22.6667	84.6736	35.8333	49	45	41	51
assay270
assay1099
assay806														7.13936	85.1255	418.852	13884.5	8285.46	9531.99	27508.3	28080.4	133.705	59.9168	1.45765	3.48621	1.04914	80.6655	0.132789	6.13705	2.30568	2.28019
assay1106
assay338									1		0	0	0
assay835														8.63673	94.3633	822.483	14237	6788.66	11546.7	29567.3	27445.4	77.9728	60.1803	1.28535	2.06145	1.04726	80.5205	0.194139	6.45885	3.84714	3.20787
assay189
assay996
assay1091
assay507																																					125	116.2	44	1.248	0.636	39.7	38.8
assay392																																				125	72.4		33	2.321	1.901	33.3	30.4	86	91.1
assay324									1	0	0	0	0
assay109					49	34.75	23.3
assay529																																								0.175		25.9	15.1	28.4	14.5
assay900																																0	1	1	1
assay949																																0	0	1	0
assay11	2.55545	2.48747	98.2014	50	56	41	29
assay876																																0	0	1	0
assay399																																				37.4	24.8		17.1	0.548	1.069	24.6	16.4	26.6	14
assay1051
assay543																																				36.3	30.6	25.9	20.3	0.166	0.283	27.7	16.4	30.9	17.1
assay140	3.76663	25	83	33.6667	46	47	47
assay307									1	1	1	1	1
assay26	31.6667	3.78594	62	26.3333	46	53	39
assay468																																				69	32.2	28	18.2	1.499	0.7839	25.6	20.7	61.7	79.5
assay8	0	7.32718	200	117.2	93	150	250	0
assay113	50.6417	4.53382			49	62	60
assay294									1	1		1	1
assay710																																														198.006	26.0793
assay861																																0	1	0	1
assay912																																0	1	1	1
assay976
assay290
assay1144
assay918																																1	1	1	1
assay620																																														153.086	30.8001	24.3945	18.7025
assay336									1	0	1	0	0
assay93	9.52411	27.4	5.87878	35	46	48	50
assay199
assay631																																														160.14	27.0246	33.2733	29.1523
assay707																																														157.395	36.7109	22.0923	20.9147
assay532																																								1.516	1.009	25.1	15.3	36.2	24.9
assay177	2.64407	27.5			70	45	29
assay1097
assay1080
assay828														5.62546	76.7302	1496.29	14419.4	8432.19	11003.3	38059.3	29760.5	83.7355	66.2101	1.34332	3.39796	0.94131	82.0124	0.116564	5.91192	2.77691	2.75081
assay225
assay644																																														153.514	40.4546	29.879	20.6717
assay1152
assay503																																				125	125	94.8	25	1.063	1.385			200
assay194					49	31	26
assay1087
assay379									1	1		1	1
assay456																																				125	98.2	43.4	25	2.197	1.0727			200
assay832														8.10553	70.0779	419.812	15545.6	8888.57	10417.5	23241.6	31749.2	91.7464	57.451	1.18282	3.46026	1.3408	62.2678	0.203826	6.51689	2.26843	2.45849
assay306									0	0	1		0
assay739																																														172.804	35.6714	22.3031	18.5941
assay21	1.59861	18.6667	61.8333	27	43	38	46	119
assay133	35.6736	27	97.8681	7.87401	91	44	31
assay1033
assay135	28.5	2.4267	91.7014	55.8	52	37	29
assay22	46.8681	1.21335	9.32291	4.53382	58	57	53	55
assay239
assay1046
assay722																																														157.687	40.7572	81.9393	24.8196
assay734																																														169.976	30.8807	31.4561	21.6523
assay98					46	33.5	30
assay777														7.48522	79.2673	1297.55	15605.4	7984.17	11124.3	29668.1	30464.5	85.9793	60.8902	1.18305	3.2433	0.877965	71.279	0.155949	6.63087	2.05294	2.68055
assay587																																														145.313	36.9139	48.3199	23.0071
assay397																																				125	125	115.8	43.8	1.628	1.112			200
assay417																																				26	20.2	24.5	20.3	0.073	1.3893	27	17.8	24.7	9.4
assay899																																0	1	1	1
assay111					59	43	43
assay469																																					14	15.9	15.5	0.025	0.4196	22.6	12.1	22.9	7.4
assay227
assay738																																														184.665	34.6278	25.7428	22.2607
assay327									0	0	0	0	0
assay4	83.0417	3.39117	200	55	75	101	113
assay990
assay293									1	1	1	1	1
assay230
assay597																																														179.26	29.6225	37.1818	22.3189
assay1001
assay1140
assay203
assay745																																														188.383	30.769	131.032	36.4879
assay1048
assay197					58	35	27
assay1125
assay1086
assay618																																														170.529	42.3391	24.4549	16.0894
assay810														6.54306	89.6705	2352.5	13111.2	7202.17	11235	31155.4	26907.3	101.255	57.7494	1.96705	4.01483	0.775569	75.4031	0.207582	7.01678	2.09299	4.08917
assay989
assay691																																														174.311	24.4577	103.671	21.3641
assay445																																				78.8	47.2	31.4	24.1	2.175	2.234	29.7	19.6	45.1	43.9
assay139	3	5.59017	200		66	69	51
assay758														8.52958	71.9811	983.021	14715.9	7699.4	11157.4	29168.2	29713.1	82.8817	66.1704	1.06793	3.16747	0.945857	75.7049	0.191492	6.58624	2.83033	3.29561
assay919																																0	1	1	1
assay1060
assay459																																				80.5	44.6	31.8	17.4	2.26	1.5324	26.3	10.4	67.8	60.4
assay184	35.5104	4.98888	6.71961	57.8	52	49	44
assay979
assay1013
assay712																																														157.679	30.8413	57.4866	23.7801
assay42	45.0417	27.6	4.50851	2.85287	71	56	44	60
assay1032
assay278
assay1018
assay490																																				86.7	45.8	42	24.2	0.889	1.8292	28.9	20	58.4	76.4
assay639																																														136.865	40.484	37.7428	21.0358
assay390																																					125	78.6	31.5	0.939	1.3987	35.9	24.1	200
assay718																																														178.751	31.6563	42.1228	22.7702
assay485																																								1.715	1.6083	35.1	21.6	96.5	76.8
assay388																																				44.7	28	23.5	20.2	0.813	2.4135	27.6	15.8	34.1	21.6
assay1161
assay181	31.8333	7.36357	3.7305	4.42719	59	45	30
assay1085
assay220
assay559																																								0.06	0.399	23.1	12.3	22.1	6.7
assay812														8.05272	83.7956	1852.18	15462.9	6974.11	8862.2	27982	31446.9	92.7972	56.8189	1.00371	1.7474	1.08218	73.5402	0.179672	5.23964	4.66281	3.63817
assay600																																														180.41	27.7529	168.038
assay673																																														162.033	39.4279	31.425	19.1054
assay1139
assay157	1.49071	1.24722	71.5	33.6	50	41	28
assay889
assay237
assay183	5.473	1.85472	87.8542	2.08167	56	50	41
assay457																																				125	96.8	40.3	24.3	2.777	1.3021				83.1
assay779														8.26216	80.8552	746.836	16303.8	7875.98	9739.7	32959.2	32882.9	102.266	55.6318	1.0595	1.72259	0.911382	63.5054	0.179469	5.87971	2.71156	2.1644
assay1126
assay588																																														181.049	33.0302	32.6968	21.3578
assay1165
assay1197
assay582																																														151.215	42.1358	20.7882	22.0552
assay145	34	35.6	111.708	8.92562	73	63	34
assay962
assay125	25	1.06719	6.56802	2.51661	44	29	27	79
assay1124
assay483																																					125	85.2	37.1	1.092	0.3914	39.8	26	200
assay1132
assay727																																														150.249	40.2655	50.925	22.8384
assay115	200		0	182.667	107	160	207
assay570																																														166.69	26.0618	24.379	16.4742
assay30	25.5	27.1667	89.6875	68.3333	63	35	26	9
assay461																																				33.8	23.6	22.2	21.4	0.045	1.6034	28.2	14.1	27.8	14.6
assay81	52.9898	2.47768	4.96655	57	51	77	62	42
assay594																																														111.225	30.0511	26.1398	20.3687
assay571																																														180.792	26.0843	163.224
assay232
assay986
assay825														7.31474	67.147	890.307	13120.2	8381.77	10937.3	34778.7	26121	102.022	58.9264	1.29449	2.7033	0.828791	67.0787	0.291317	7.0313	0.362084	4.76828
assay212
assay206
assay201
assay842														5.96445	87.0448	1884.19	14386.9	9390.08	12597.9	26409.9	28227.1	72.4784	57.3965	1.44974	4.31711	0.591849	67.2983	0.317678	7.6038	1.85663	3.5362
assay902																																1	0	1	0
assay880																																1	1	1	1
assay1069
assay502																																				35.7	23.2		18.9	0.114	1.072	27.8	15.5	33.3	16.9
assay1137
assay1043
assay788														8.10618	84.4231	440.524	14225.8	7705.2	12848.6	27901.3	27587.5	85.1198	52.3538	1.0442	2.58732	0.87429	53.348	0.15294	7.52783	2.2981	2.92166
assay10	200	43.6	0	45.81	91	97	123
assay533																																				34.1	25.8	21.6	20.9	0.328	0.449	29	19.6	30.1	16.8
assay1206
assay1196
assay1182
assay15	27.5	0.897527	88.5208	15.7339	54	34	25	0
assay304									0	0	0	1	1
assay219
assay743																																														159.533	38.9751	59.1042	29.7236
assay1219
assay289
assay91					46	38.6667	29.8
assay494																																				31.6	17	20	18.2	0.335	1.1361	25.1	10.4	23.4	10.3
assay635																																														162.518	34.3289	38.2272	22.9341
assay236
assay854
assay455																																				24.6	19	19.7	17.5	0.021	0.798	26.5	12.3	32	11.4
assay292
assay1027
assay158	29.3403	3.02306	77.6667	56.8333	45	29	28
assay728																																														154.76	33.4013	26.091	18.0244
assay75	0	55.6667	200	54.8321	103	151	250	71
assay273
assay672																																														178.862	43.5212	64.1773	29.083
assay530																																				125	125	79.5	33.4	0.81	0.804	34.8	24.5	200
assay309									1	1	1	1	1
assay642																																														170.599	29.7397	28.6377	22.5358
assay589																																														114.658	28.4476	30.4244	15.7219
assay213
assay234
assay283
assay695																																														177.328	28.0289	28.6838	23.9354
assay901
assay296									1	1	0	0
assay762														7.32627	84.521	730.819	13067.5	9426.05	10406.1	36131.4	25014.7	81.5031	56.6081	1.49043	3.12762	0.618611	62.0147	0.190604	7.1481	1.13786	3.05935
assay884																																0	0	0	0
assay345									1	0	1		0
assay52	31.6667	1.89297		11.3235	49	37	32	5
assay617																																														164.066	29.9232	23.4698	18.4535
assay1062
assay820														8.53716	91.5512	1308.63	14825.1	7493.85	8939.66	25717.6	28138.5	105.731	61.5412	1.34012	3.3059	0.559085	60.9216	0.24851	6.78443	0.256469	3.91999
assay474																																				89	45.8		18.3	3.049	1.143	29.3	12.4
assay555																																				35.2	24.6		22.1			26.6	16	32	20.7
assay77	11.0743	2.79384	11.2916	55.3333	56	67	64	46
assay487																																				36.2	23	24.7	18.1	0.155	2.0038	28.4	16.3	30.8	17.7
assay909																																0	1	1	1
assay552																																					125	88.9	33.1	1.629	0.937	38	19.9	200
assay450																																				30.2	21.8	21.5	16.8	0.063	1.0127	27.9	11.2	28.6	9.9
assay585																																														182.402	19.7076
assay146	37.3472	31.8	106.031	7.5148	73	51	33
assay679																																														171.934	23.4475
assay462																																				125	125	104	58.5	1.346	0.8484	60.3	64	200
assay107					43	30	26
assay1019
assay451																																				44.7	29	21.9	17.3	1.371	0.6743	28.7	14.5	41	30.4
assay241
assay382									1	0	0	0	0
assay493																																								0.181	0.7381	36.5	31.3	49.3	59.4
assay333									1	1	1	0	1
assay82	1.06719	19.1667	4.92161	2.79384	44	27	26	0
assay521																																					55.8		24.2			28.4	19.7	57.9	63.6
assay624																																														154.813	21.7027	34.0625	20.8772
assay428																																				70.6	53	47.5	33	0.068	1.0219	33.3	21	45	49.7
assay776														7.37713	77.5897	581.727	12811.1	7323.57	11231.3	28742.4	26613.7	97.3252	61.1465	1.2007	2.80752	1.11077	73.3824	0.234358	7.24258	3.64739	3.50373
assay885																																0	0	0	0
assay328									1	1	0		0
assay1179
assay1038
assay438																																				33.1	20.4	19.6	17.4	0.144	1.0632	24.9	14.8	24.2	10.9
assay1123
assay264
assay94					58.5	37	29.8
assay346									1	1		0	1
assay365									1	0	0	0	1
assay411																																				30.7	21.6	21.3	18.6	0.127	1.2302	27.2	15.1	27.3	11.1
assay847
assay1007
assay271
assay58	11.1001	28.8333	11.4632	47	84		55
assay787														8.98808	79.0679	386.409	12782.9	9329.64	12724.3	39663.8	25314.4	84.8109	63.5729	1.35987	2.61282	0.986391	72.3438	0.203915	7.68037	3.19217	2.19694
assay792														7.78761	89.931	1177.18	14717.5	7903.89	11160.3	20773.1	30856.9	116.607	60.1815	1.10439	3.0288	1.50463	69.9686	0.16987	6.62526	10.3086	2.39046
assay719																																														159.643	37.1783	26.425	18.3999
assay99					46	35.5	30
assay649																																														162.115	32.9445	55.1675	32.2413
assay945																																1	0	1	0
assay80	23.3333	20.8333	4.85627	47.8333	44	28	26	75
assay360									1	1	1	1	1
assay185		24	67.4	2.06155	60	46	34
assay486																																				75.8	45.6	32.6	24.9	1.143	1.5632	31.9	20.4		82.6
assay674																																														180.167	27.0369	55.0003	36.3303
assay372									1	1	0	0	0
assay915																																1	0	1	0
assay63	3.78169	24.5	9.66092	38.8333	52	42	33	28
assay700																																														179.205	27.64	29.5171	24.5802
assay477																																				33.7	24.8		20.8	0.109	0.246	29.1	18.4	30.7	16.9
assay933
assay929																																1	0		0
assay795														7.0931	77.7418	755.564	13177	8228.81	14455.5	33190.6	27199	86.2196	52.2625	0.995625	2.69946	1.15746	65.08	0.207465	8.26025	3.35086	3.23984
assay596																																														178.057	33.1322	93.0026
assay160	35.4083	27.6667	5.46584	11.5326	61	51	40
assay607																																														154.752	30.6287	30.2434	22.1248
assay261
assay878																																1	1	1	1
assay708																																														170.385	33.0638	148.301
assay198
assay288
assay246
assay363									0	0	0	0	0
assay103					60	50.25	67
assay670																																														176.851	18.1528	59.6371	30.4662
assay482																																				98.9	96.3	78.5	60	0.272	0.9646	42.8	32.9	55.9	59.5
assay823														8.10169	89.6565	516.62	14047.7	8012.48	10290.2	37172	27402.7	82.6609	61.4866	1.14389	4.08471	1.0249	77.4302	0.154916	6.74116	2.17268	2.86735
assay577																																														188.772	21.7971	166.221
assay393																																				27.3	17.6		16.6	0.052	0.425	26.4	16.1	23	9.7
assay742																																														182.011	33.1707	47.1974	26.1911
assay179	27.5	30.5	3.34996	44.6	51	33	26
assay886																																0	1	1
assay1114
assay952
assay337									0	0	0	0	1
assay1084
assay951																																1	1	0	1
assay114	200	4.52462	200	53.5568	100	167	250
assay632																																														178.78	29.0857	55.9095	31.1332
assay341									1
assay641																																														160.559	37.6937	30.8641	21.6523
assay709																																														159.506	28.3226	29.3336	21.7801
assay150	33.8	1.5	92.6875	4.85341	49	51	45
assay1067
assay19	49.5018	1.24722	110.042	3.28718	66	77	66	73
assay214
assay1180
assay657																																														136.856	28.4205	30.4263	18.6135
assay839														6.47943	84.1626	1295.14	14320.7	8549.19	10166.5	36372.2	27637.7	82.0072	62.1557	1.32145	3.76133	1.27986	81.6843	0.138026	6.24214	2.63265	2.8832
assay973
assay384									0	0	1	0	0
assay297									1	1	1	1	1
assay501																																				55.4	33.8	25.6	18.2	1.169	0.825	29	15.5	49.3	48.3
assay683																																														177.386	41.9794	30.3491	19.3497
assay713																																														162.635	41.6808	26.152	20.0164
assay37	25.1667	4	106.375	59.8	44	42	31	43
assay704																																														171.937	33.8761	78.3485	27.0325
assay364									0	0	1	1	1
assay917																																1	0	1	0
assay865																																1	0	1	0
assay86	2.20593	4.66964	77	5.28099	56	41	39	16
assay540																																				56.4	34.6		22.1	1.69	1.398	29.3	16.2	41.8	27.2
assay1153
assay108	52.0349	1.1547	93.0417	44.8333	75	63	79	15
assay771														6.31293	81.6757	388.74	13020.6	9200.61	11294.1	31292.9	28506.1	94.7804	62.2075	0.931158	3.20017	0.874065	35.2087	0.226578	7.00888	4.32345	2.74619
assay1155
assay729																																														185.556	42.3477	24.8802	21.7333
assay1218
assay978
assay130	95.0417				91	116	126
assay987
assay358									1	0		0	1
assay615																																														159.259	40.3564	35.5469	21.4268
assay87	6.28932	2.58602	0	3.61109	48	70	71
assay856
assay1194
assay215
assay1201
assay119	36.3472	25.1667	4.81534	6.81705	60	52	50	6
assay116	185.34	35.3333	0	77.25	103	116	113	73
assay117	101.868	3.48409	10.7303	14.2773	76	71	68	70
assay127	1.88562	24	8.82548	59.6667	51	45	37	23
assay940																																0	1	0	1
assay833														9.06489	92.0903	685.172	14202.2	8195.5	9007.09	29078.1	27402.1	95.6083	55.8079	0.924026	2.61753	0.856325	56.1096	0.219892	5.55925	1.04138	3.10253
assay1107
assay349									1	1	1	1
assay23	35.5069	1.82574	5.69066	62.25	49	49	42	52
assay258
assay1058
assay120	5.1614	3.39935	93.2333	58	83	62	64	122
assay298									0	1	0	0	0
assay424																																				24.5	18.4	16.8	14.6	0.289	0.9374	24.5	11.4	22.2	8.8
assay836														7.75999	91.9594	482.76	15589.3	7615.41	7435.12	28554	32937.3	108.643	61.9715	1.00767	1.67689	0.798251	79.8934	0.124485	5.09902	3.00749	2.70447
assay73	35.1736	31.3333	4.42217	50.5	63	49	33	7
assay509																																				43	28	21	18.4	0.362	0.76	25.6	15.6	29	16.1
assay1113
assay323									1	1	1	0	0
assay613																																														157.905	22.9508	25.5313	20.0586
assay586																																														165.998	26.7362	35.4095	19.2801
assay903																																0	1	0	1
assay893																																0	0	1	0
assay970
assay565																																				62.9	35.2	32.6	26.4	1.116	1.958	33.2	17
assay1078
assay295									1	1		0	0
assay484																																				125	125	86.5	40.6	1.91	2.6742			200
assay1063
assay216
assay925																																1	1	1	1
assay1178
assay1166
assay262
assay1146
assay1031
assay473																																				40.6	25	20.5	16.5	0.336	1.7672	25.2	15.4	36	18.7
assay1083
assay794														6.40518	89.3109	803.264	12592.7	8071.47	9818.77	32395.3	25707.4	99.7562	60.4105	1.24515	2.41416	1.12772	69.9305	0.178188	6.48258	2.83966	4.39092
assay958
assay516																																							18.3
assay1186
assay799														7.89534	93.9656	802.827	13895.9	8645.05	11109.1	27513.6	27933.5	91.9871	54.3068	1.31166	1.84432	0.85146	65.4286	0.278088	6.50909	2.96959	3.19226
assay510																																				125	77		27.5	3.151	2.093	33.6	27.7	94.1	110.8
assay153	1.70783	29	5.38516	2.09762	68	52	51
assay416																																							22.4	0.463	1.2478	29.4	18.6	37.8	33.8
assay1016
assay1012
assay796														5.97522	82.9171	578.632	11996.1	8440.93	11101.2	28530	26931.5	100.746	63.0922	1.2611	3.58668	1.03861	79.0024	0.20375	7.0328	1.70932	4.35148
assay687																																														190.945	25.6702
assay920																																0	1	1	1
assay790														6.64438	86.2318	584.977	12730.1	8229.41	11995.9	26369.8	26563.1	83.2488	57.0506	1.50139	3.38568	0.813964	77.3017	0.185237	7.09402	1.99603	4.08082
assay980
assay511																																				49.8	89.8	125	20.5	1.183	1.281			55	95.4
assay277
assay1039
assay703																																														178.506	35.7086	32.4035	20.3714
assay88					65	66.75	54.3
assay764														9.01691	100.494	745.12	15464.6	6962.63	10173.8	26502.8	30113.3	80.0905	58.0574	1.21266	3.0836	1.09639	75.5202	0.185904	5.82137	3.3599	3.50076
assay849
assay59	1.95078	23.1667	3.94757	50	49	31	25	64
assay421																																				93.2	55.6	40.4	31.9	0.802	0.9328	34.7	26.4	77.8	92.6
assay102	29.6667	27	89.6806		70	54	45
assay517																																				26.5	20.6	20		0.088	1.345	26.4	15.7	24.1	11.1
assay765														7.50998	90.0228	586.092	13838.8	8029.28	11715	29094.5	28547.2	95.7139	58.6912	1.09542	1.52843	0.855692	66.9266	0.215127	7.22903	1.7212	2.94058
assay71	43.2083	1.34371	3.48409	32.3333	48	45	44	129
assay348									1	1		0	1
assay514																																				41.5	28.2		26.3	0.338	1.019	28.5	18.2	32.3	16.1
assay640																																														138.002	35.6479	64.2666	30.1802
assay553																																				31.9	25.2		18.5	0.862	1.27	26.8	16.4	35.2	23.1
assay57	5.07992	27.1667	90.3542	50	69	67	41	33
assay1211
assay1142
assay560																																				28.6	22.2	20.1	18.4			31.8	17
assay142	200	41.1667	0		81	98	109
assay887																																1	1	1	1
assay720																																														165.091	38.6035	36.1066	25.5827
assay746																																														180.312	30.5852	40.2577	26.8109
assay376									1	1	1	0	0
assay375									0	1	1	0	0
assay170	2.62467	2.74874	74.0083	1.58114	46	31	26
assay1147
assay312									0		0	0	0
assay562																																								0.179	1.1	33.7	21.2
assay1017
assay178	52.5417	2.62467	4.43471	40.2
assay351										0	0	1	0
assay993
assay1052
assay566																																				46.9	33.2		28.2	0.175	0.418	33.1	23.4
assay90					76	91	126
assay1154
assay1204
assay310									1	0	0		0
assay602																																														184.898	30.1706	70.0326	38.7135
assay325									1	0	0	1	0
assay122	8.82864	3.93347	0	67.2	51	55	73	13
assay756														5.82627	73.3522	927.769	11156.5	8715.8	9975.02	36589.7	23560.6	139.611	63.5415	2.17381	3.47692	1.11941	94.6996	0.15664	6.46284	1.54899	4.87692
assay24	2.62467	2.51661	8.99465	5.63964	51	32	32	0
assay83	28.8333	27.8333	3.57849	43.8333	49	34	29	65
assay32	0	53	0	0	108	135	250
assay437																																				29.4	18.8	21.7	18.2	0.096	1.2245	25.1	12.5	28.7	10.4
assay513																																				33	22.6		27.3	0.037	1.79	27.3	19	29.4	13.7
assay196					101	128	250
assay1164
assay701																																														150.84	37.4564	61.2333	30.8578
assay520																																				33.1	23.8	22.1	22.8	0.146	1.714	29.3	13.8	29.1	11.5
assay35	162.514	41.6667	0	71	64	98	93	61
assay186	32.8333	1.72047	3.44093	47	63	50	38
assay1100
assay573																																														187.514	28.4487	65.1273	32.6043
assay1010
assay314									1	1		1	1
assay467																																				30.9	14.2	17	17.8	0.055	0.3291	21.2	13.7	21.9	8.9
assay299									0	1	0	0
assay934
assay605																																														151.954	29.3017	25.2733	17.9923
assay386									1		0	1	0
assay866																																1	1	0	1
assay159	0	27	0	8.73053	73	104	247
assay592																																														172.708	32.2605	25.5152	19.7413
assay339									1	0	0	0	1
assay78	28.3333	23.5	6.92656	64.3333	49	32	27	46
assay536																																				37.9	26	20.8	20.7			24.1	16.6	27.7	13.6
assay685																																														174.339	24.1065
assay590																																														167.833	40.0578	38.318	25.9337
assay1092
assay344									1	1	1	1	1
assay942																																1		1
assay366									1	1	1	1	1
assay659																																														169.36	27.2099	42.2279	21.6831
assay460																																				32.8	26.4	25.4	24	0.06	0.2614	28.9	18	33.3	17.9
assay1121
assay831														6.13828	69.3657	518.178	11671.3	9406.92	12247.5	26632.2	24677.3	120.211	66.5038	1.67487	2.59104	1.31245	94.7422	0.236109	8.52906	0.627909	3.70996
assay426																																								0.383	0.6407	26.3	13.6	31.9	17.9
assay308									0	1	1	1	0
assay1168
assay104	29.5208	29.75	6.43416	2.91071	56	59	51
assay54	40.2014	3.60555	104.292	64.3333	55	53	59	36
assay31	0	52	200	49.3634	121	222	230
assay606																																														157.11	36.843	29.4555	19.6054
assay1202
assay171	40.825	2.33928	1.16619	60.4	64	52	51
assay479																																				66.1	35.4	25.9	20.7	1.552	1.3951	26.6	17.4	48.2	46.2
assay1041
assay1141
assay522																																				41.3	32.8		25.8	0.899	0.704	31.1	17.2	34.4	11.3
assay890																																1		1	0
assay300										1	1	1	1
assay202
assay481																																								0.183	0.2262	29	19.9	36.2	24.8
assay844																																1	1	1	1
assay1022
assay500																																				125	73.6	51.4	37.4	0.627	1.875	49.4	43.4	123	68.5
assay263
assay975
assay491																																								0.572	2.0003	36.5	30.4	54.1	61.5
assay354									1	0		1	0
assay68	0.687184	21.6667	76.6736	42	44	32	28	28
assay760														8.87523	85.2091	2395.47	15083.1	10756.7	8906.93	28356.6	28944.5	81.3005	57.258	0.964807	2.84574	0.947949	66.8996	0.229269	5.83629	5.07866	2.64163
assay105					64	43	42.8
assay79	1.24722	21.8333	81.2	52	49	32	26	19
assay1045
assay106					63	38.25	39
assay193	44.2014	1.59861	92.2167	3.54338	46	51	63	189
assay209
assay859																																0	0	1	0
assay963
assay627																																														163.167	33.5628	24.2279	22.1637
assay62	46.5417	20.1667	73.3333	2.0548	46	47	56	123
assay1077
assay17	200	30.2	0	10.2347	86	169	250	0
assay44	31	1.41421	17.0019	4.29793	46	37	30	132
assay1009
assay472																																				30.8	19.2	17.1	16.7	0.044	0.4455	23.1	14.5	28.3	10
assay1079
assay761														5.48502	61.7986	2331.95	12545.7	9299.09	14401.2	28791.5	25865.8	108.04	65.0957	1.35197	3.02628	1.16088	84.9882	0.139104	8.25758	3.07574	5.16177
assay165	26	25	7.33523	4.78423	49	35	27
assay822														7.68068	86.2444	383.315	14053.7	7901.58	11282.6	31174.1	27502.1	87.9086	65.31	1.48046	4.12086	1.00235	54.2452	0.167937	6.45644	2.61674	2.57778
assay1170
assay291
assay182	200	45.75	200	22.1711	84	134	250
assay497																																				125	69.7		25.4	1.265	0.767	61.5	22.4	83.9	89.7
assay1049
assay1134
assay226
assay1156
assay898																																0	1	1	1
assay164	29.8333	25	81	46.8	66	41	35
assay1163
assay395																																							36.8	3.324	4.3861	42	38	200
assay793														9.44487	87.3489	1227.55	14380.9	7408.84	10267.9	32658.8	27738.5	72.6329	56.2749	1.22438	3.08774	0.88872	66.03	0.304926	6.81558	1.52005	3.0653
assay499																																					116.4	63.8	27.1	1.882	0.903	32	22.5
assay774														6.81711	72.746	708.384	13114.9	7976	10148.2	27921.9	28540.2	124.133	59.452	1.52887	4.02286	0.888246	78.2768	0.188075	7.53855	3.36044	4.02137
assay778														8.88149	86.7434	1507.57	14656.5	7558.51	9054.04	30609.4	27788.6	95.9186	63.3004	1.23949	4.25038	0.778583	53.902	0.199038	6.45294	1.73558	3.33315
assay255
assay383									1	0	0		0
assay725																																														91.9233	32.4466	24.1196	17.4386
assay755														8.21425	96.7573	655.975	14316.5	7442.01	14046	26243.5	28355.2	73.2863	60.902	1.36351	3.34824	0.992739	57.9322	0.239331	9.37138	3.56447	2.66823
assay195					76	60	38
assay231
assay508																																				87.4	36.2	29.3	19.6	3.598	0.958
assay1089
assay784														6.77738	87.7403	505.445	12118.4	8046.88	8800.86	28430.4	25300	118.371	64.0566	1.96698	3.95811	0.906874	83.1431	0.210344	6.54161	0.430425	5.03189
assay744																																														166.098	34.0858	25.5211	19.1329
assay826														8.79528	99.2999	1054.63	14232.2	8689.42	7855.89	28063.9	26847.6	82.5645	59.8843	1.22319	3.05737	0.765262	52.7462	0.182282	5.14048	1.84594	3.72003
assay1075
assay1188
assay1130
assay717																																														172.019	37.1283	24.6072	21.5438
assay1023
assay782														7.2846	87.0221	769.548	12689.5	8292.43	9349.19	31521.3	24057.8	127.691	54.2759	1.62973	3.20546	0.6212	56.5525	0.175484	7.16682	0.343309	3.3356
assay16	200	3.0957	200	107.5	90	171	250	1
assay873																																0	1	1	1
assay852
assay205
assay941																																1	1	1	1
assay1115
assay735																																														165.662	31.6882	29.1526	21.3076
assay1203
assay123	31.5	3.80424	115.542	14.2332	46	41	43	43
assay752														4.89917	60.8062	570.525	11143	10502.2	13350.3	29433.5	22636.6	100.548	69.1097	1.31328	4.06472	1.10288	74.4334	0.274396	8.51511	2.32662	3.5933
assay478																																				44.7	25.8		16.4			26	14.9	42.6	30.7
assay855
assay6	29.1667	28	4.75903	7.47589	56	35	29
assay527																																				26.6	19	19.3	18	0.127	1.152		12	26.5	11.1
assay1035
assay385									1	0	0	1	1
assay404																																						78	31.8	1.473	3.1047	36.5	20	200
assay686																																														189.027	25.6275	52.2428	30.7219
assay697																																														161.735	30.8804	23.5002	19.916
assay326									1	1	1	1	0
assay448																																				23.1	16.4	15	14.6	0.241	0.7975	23	13.1
assay749														7.29728	80.9957	1159.9	13203.2	8640.28	11078	31498.1	24580.4	89.0445	62.4061	1.47198	2.93497	0.647707	66.3228	0.3294	7.59213	1.43417	4.55296
assay1190
assay937																																0	1	1	1
assay355									1	1	1	0	0
assay802														6.32962	81.3822	432.674	13823.2	9230.09	12867.1	31077.6	27567.9	76.6223	56.1339	1.07026	3.02374	0.748156	54.3741	0.169021	7.31158	0.586854	2.94181
assay5	200	10.7219	200	78	71	92	87
assay874																																0	1	1	1
assay726																																														168.001	19.0269	29.8491	22.0552
assay767														5.05784	63.2393	539.845	12236.8	9872.53	12490.2	26729.4	26712.9	110.874	62.0428	1.74236	3.47805	1.33259	75.5593	0.220302	6.72055	2.45647	4.13684
assay1135
assay668																																														184.569	31.5892	31.4996	18.5552
assay995
assay661																																														161.331	22.972	30.9704	20.5084
assay824														8.02143	90.5997	500.328	12346.9	6275.44	13258.1	24253.1	25655.3	117.846	51.9024	1.27254	2.41885	0.877041	71.4148	0.291744	7.89894	2.38981	4.38605
assay409																																				50.1	38	31.1	24.7	0.857	1.4871	32.3	21.3	35.4	28.1
assay266
assay72	2.49444	19.5	8.92486	5.26878	51	57	93	127
assay924																																0	1	1	1
assay633																																														184.659	28.9236
assay1172
assay877																																1	1	1	1
assay7	200	52.8333	0	99	90	174	250	0
assay773														7.78952	88.0203	844.023	14293.7	8757.08	9265.86	27183.5	29045.4	80.0474	57.8821	1.30022	3.14306	0.979795	56.6516	0.191414	5.53403	1.85329	3.94922
assay13	45.2083	1.70783	0	4.57347	62	58	68	65
assay612																																														179.882	19.7697	34.5953	22.8269
assay244
assay881																																1	1	0	1
assay331									1	1	0	1	1
assay768														5.95605	83.9293	590.97	13344.7	10274.4	10003.4	31905.6	27561.5	98.3896	61.8159	0.921377	3.26464	1.38797	66.5073	0.177794	6.1142	3.20529	2.75307
assay665																																														167.3	25.2455	165.903
assay1024
assay894																																1	0	1	0
assay18	1.91133	2.33928	88.5139	7.1278	57	52	38	28
assay537																																				22.2	19	18	15.1	0.043	1.476	24.4	13.8	22.2	10.2
assay1061
assay923																																1	0	1	0
assay222
assay693																																														180.994	40.6357	25.9406	21.7333
assay12	5.53944	26.5	6.5114	61	52	43	39
assay433																																				68.8	27.4	20.7	15.6	2.597	1.3012	25	8.8	49.8	37.8
assay860																																0	0	1	0
assay626																																														162.601	24.3434	54.4853	21.9776
assay518																																								1.266	0.701	50	61.1	200
assay55	32.8403	29.8333	4.58694	13.1582	62	45	34
assay655																																														143.812	34.9437	48.1207	22.9631
assay1059
assay66	0	4.20317	200	80.6667	102	129	81
assay180	95.0417	41	200	76	76	67	110
assay36	27.5	2.64575	70.1667	5.03322	48	31	32	26
assay998
assay369									1	1	1	1	1
assay1111
assay579																																														163.691	39.2225	28.3952	27.1637
assay129	0	46.8	200	200	97	163	216
assay320										0	0	0	1
assay1198
assay489																																				90.5	54.6	49.8	28.5	2.695	1.0036	34	18.2
assay1136
assay1116
assay1105
assay650																																														156.997	45.0437	22.4698	16.4388
assay837														8.60066	101.303	650.47	14447.9	7149.32	9025.78	37883.3	29034.3	90.4392	57.9917	1.09275	2.84462	1.32372	65.5009	0.175889	5.8813	2.35355	3.09897
assay268
assay747																																														181.68	28.9507	168.391
assay402																																				30.2	18.6	18.1	14.5	0.196	0.3372	24.5	13.5	23.7	9.2
assay982
assay1054
assay689																																														158.899	47.589	27.2739	19.9856
assay56	44.0417	1.69967	87.5139	47.1667	68	50	35	28
assay730																																														188.367	24.1912	168.936
assay412																																				29.5	18.8	19.9	16.1	0.035	0.3132	24.1	11.9	27.9	9.9
assay623																																														176.671	30.3183	31.2434	21.5941
assay1133
assay971
assay247
assay1214
assay1004
assay1169
assay285
assay524																																				66.3	29		21.2	0.85	0.696	28.9	18.3		48.3
assay783														6.27819	78.9994	325.206	13055.5	10330.8	9213.44	36485.2	27965.7	105.148	60.2288	1.14853	2.78069	0.970273	70.7565	0.198215	6.13137	3.19875	3.04402
assay531																																				26.4	18	16	15.8	0.184	0.737	24.6	13.6	24.1	10.3
assay471																																							42.2	0.702	1.0985	41.7	28.9	54.5	58
assay301									1	1			0
assay276
assay1021
assay800														8.0747	80.0964	1002.33	13935.5	9203.9	10968.8	36781.2	26476.9	66.385	57.8786	1.43443	3.01029	0.577113	59.0205	0.189935	7.49657	1.70817	4.10824
assay858																																0	1	1	1
assay666																																														186.142	22.7254
assay95					59.5	42.5	30
assay654																																														156.511	37.9452	32.3187	21.4388
assay780														8.08508	91.503	1660.81	14760.7	7076.98	9903.82	32444.6	27815.6	101.795	57.0251	1.63076	2.64198	1.01656	83.308	0.212029	6.77225	2.79611	3.3593
assay353										0		1	0
assay492																																				41.1	25.8	22.9	20.1	0.138	0.7095	26.9	16.5	31.8	15.4
assay1159
assay576																																														170.863	27.4397
assay803														7.34762	87.5103	412.438	13030.2	9446.04	10456.1	24893.2	27050.8	125.126	57.1146	1.91401	2.3748	0.639227	76.0205	0.275549	7.58875	0.475395	3.2904
assay443																																				39.9	24.4	20.4	34.5	0.661	2.4586	27.2	21.6	35.5	28.5
assay1047
assay698																																														189.44	23.8987	167.71
assay737																																														162.165	46.372	31.0774	21.0941
assay311									1		0	1	1
assay724																																														168.185	31.5653
assay669																																														170.608	32.5831	43.4256	24.7915
assay972
assay538																																							25	0.245	1.468	32.7	18.1	47.4	40.8
assay169	2.97641	34.8	4.24264	73	67	58	49
assay367									1	0		0	0
assay1117
assay251
assay1108
assay769														8.08121	77.9073	575.404	13640.8	8306.73	10427.4	28055.8	27517	96.0096	58.8155	1.37729	2.70355	1.2541	69.0322	0.130999	6.46834	2.60491	4.22232
assay992
assay25	1.21335	21.6667	5.8713	34.5	49	37	26	41
assay1143
assay1015																																0	1	1	1
assay977
assay374									1	1		1	1
assay454																																				50.7	27.8	22.9	18.6	0.995	0.8259	26.7	14.4	36	21.9
assay818														5.42278	78.2834	574.602	10752.1	8406.99	13195.5	48152.9	21322.4	102.084	68.0593	1.50518	1.93173	1.27944	86.2461	0.227396	8.0959	2.40895	4.69703
assay528																																					67.3	58		4.352	1.253	31.8	22.3	200
assay766														7.68306	112.552	351.564	11183.9	8565.53	10368.3	31630.8	23833.3	99.2434	57.8616	1.45922	2.65262	1.2111	71.8732	0.227395	6.79051	6.00194	3.13038
assay141	0	7.85414	200	70.8333	87	93	96
assay272
assay398																																				31.4	21.6		19.4	0.248	1.358	25.1	14.9	27	14.3
assay1040
assay475																																										32.9	12	29.5	11
assay65	8.42378	6.04612	200	200	93	97	207
assay827														7.92362	96.3732	656.583	15069.4	8023.02	9357.45	34816.7	29139.2	85.2427	58.1779	1.12292	2.02803	0.991962	75.0596	0.211443	5.49192	2.94235	3.153
assay621																																														153.702	39.6698	24.4424	25.277
assay280
assay265
assay1110
assay84	59.7917	32.2	200	9.26912	71	69	80	37
assay1195
assay714																																														178.431	37.0768	23.4704	18.2801
assay444																																							19.2	1.3	2.2153	28.1	18.8	42.5	38.7
assay699																																														165.781	33.8613	30.3037	20.7219
assay1071
assay1050
assay1127
assay319									1	0	1	1	0
assay558																																				25.8	21.5	21.4	19.6	0.082	0.894	27.3	15.5	24.2	9.3
assay112	41.8611	3.40343	98.6333	16.8333	58	51	47	43
assay332									1		0	0	0
assay452																																				125	79		34.7	0.771	1.0586	33.2	24.4	82	104.1
assay235
assay1029
assay406																																				76.2	41	24.5	17.1	6.27	2.0591	26.4	17.4	69.9	82.6
assay1149
assay1056
assay867																																1	1	1	1
[truncated: 58 more columns]
