# Supplementary material for: Measures for interoperability of phenotypic data: minimum information requirements and formatting
Source: Plant Methods. 2016 Nov 9;12:44. doi: 10.1186/s13007-016-0144-4 (PMC5103589; doi:10.1186/s13007-016-0144-4)
Supplement: Supplementary file 1 — Additional file 1. An ISA-Tab-formatted dataset of Atwell et al. [59] from GMI. [file 13007_2016_144_MOESM1_ESM.zip › dataset_basic_GMI_Atwell/i_Investigation.txt]

ONTOLOGY SOURCE REFERENCE
Term Source Name	OBI	EFO	UO	NCBITaxon	PO	GMI_accessions
Term Source File	http://data.bioontology.org/ontologies/OBI	http://data.bioontology.org/ontologies/EFO	http://purl.obolibrary.org/obo/UO	http://data.bioontology.org/ontologies/NCBITAXON	http://data.bioontology.org/ontologies/PO	http://gwas.gmi.oeaw.ac.at/#/taxonomy/1/passports?alleleAssayId=0
Term Source Version	23	118		6	10
Term Source Description	Ontology for Biomedical Investigations	Experimental Factor Ontology	Unit Ontology	National Center for Biotechnology Information (NCBI) Organismal Classification	Plant Ontology	Cataloque of Arabidopsis accessions at GMI
INVESTIGATION
Investigation Identifier	study1
Investigation Title	Atwell et. al, Nature 2010
Investigation Description	GWAS of 107 phenotypes in Arabidopsis thaliana inbred lines using ~250k SNPs in 199 accessions
Investigation Submission Date	2013-06-27
Investigation Public Release Date	2010-06-03
Comment [Created with configuration]	isaconfig-phenotyping-basic
Comment [Last Opened With Configuration]	isaconfig-phenotyping-basic
INVESTIGATION PUBLICATIONS
Investigation PubMed ID
Investigation Publication DOI	10.1038/nature08800
Investigation Publication Author List	Susanna Atwell
Investigation Publication Title	Genome-wide association study of 107 phenotypes in Arabidopsis thaliana inbred lines
Investigation Publication Status	Published
Investigation Publication Status Term Accession Number	1796
Investigation Publication Status Term Source REF	EFO
INVESTIGATION CONTACTS
Investigation Person Last Name	Uemit	Atwell
Investigation Person First Name	Seren	Susanna
Investigation Person Mid Initials
Investigation Person Email	uemit.seren@gmi.oeaw.ac.at	satwell@ucdavis.edu
Investigation Person Phone
Investigation Person Fax
Investigation Person Address
Investigation Person Affiliation	Gregor Mendel Institute, Austrian Academy of Sciences, Vienna, Austria	Plant Sciences, UC Davies, USA
Investigation Person Roles	data coder; data analyst	investigator
Investigation Person Roles Term Accession Number	1735; 1734	1739
Investigation Person Roles Term Source REF	EFO	EFO
STUDY
Study Identifier	GMI_Atwell_study
Study Title	Atwell et. al, Nature 2010
Study Description
Study Submission Date
Study Public Release Date
Study File Name	s_study1.txt
STUDY DESIGN DESCRIPTORS
Study Design Type	GWAS of 107 phenotypes in Arabidopsis thaliana inbred lines using ~250k SNPs in 199 accessions
Study Design Type Term Accession Number
Study Design Type Term Source REF
STUDY PUBLICATIONS
Study PubMed ID
Study Publication DOI
Study Publication Author List
Study Publication Title
Study Publication Status
Study Publication Status Term Accession Number
Study Publication Status Term Source REF
STUDY FACTORS
Study Factor Name
Study Factor Type
Study Factor Type Term Accession Number
Study Factor Type Term Source REF
STUDY ASSAYS
Study Assay File Name	a_study1.txt
Study Assay Measurement Type	phenotyping
Study Assay Measurement Type Term Accession Number	23
Study Assay Measurement Type Term Source REF	OBI
Study Assay Technology Type
Study Assay Technology Type Term Accession Number
Study Assay Technology Type Term Source REF
Study Assay Technology Platform
STUDY PROTOCOLS
Study Protocol Name	Data transformation
Study Protocol Type	Data transformation
Study Protocol Type Term Accession Number
Study Protocol Type Term Source REF
Study Protocol Description
Study Protocol URI
Study Protocol Version
Study Protocol Parameters Name	Trait Definition File
Study Protocol Parameters Name Term Accession Number
Study Protocol Parameters Name Term Source REF
Study Protocol Components Name
Study Protocol Components Type
Study Protocol Components Type Term Accession Number
Study Protocol Components Type Term Source REF
STUDY CONTACTS
Study Person Last Name	Atwell
Study Person First Name	Susanna
Study Person Mid Initials
Study Person Email
Study Person Phone
Study Person Fax
Study Person Address
Study Person Affiliation
Study Person Roles
Study Person Roles Term Accession Number
Study Person Roles Term Source REF
