# Supplementary material for: Measures for interoperability of phenotypic data: minimum information requirements and formatting
Source: Plant Methods. 2016 Nov 9;12:44. doi: 10.1186/s13007-016-0144-4 (PMC5103589; doi:10.1186/s13007-016-0144-4)
Supplement: Supplementary file 1 — Additional file 1. An ISA-Tab-formatted dataset of Atwell et al. [59] from GMI. [file 13007_2016_144_MOESM1_ESM.zip › dataset_basic_GMI_Atwell/s_study1.txt]

Source Name	Characteristics[Organism]	Term Source REF	Term Accession Number	Characteristics[Infraspecific name]	Term Source REF	Term Accession Number	Characteristics[Seed origin]	Characteristics[Study start]	Characteristics[Study duration]	Characteristics[Growth facility]	Characteristics[Geographic location]	Term Source REF	Term Accession Number	Sample Name
source1	Arabidopsis thaliana	NCBITaxon	3702	Bor-1	GMI_accessions	5837								sample1
source1	Arabidopsis thaliana	NCBITaxon	3702	Bor-1	GMI_accessions	5837								sample2
source1	Arabidopsis thaliana	NCBITaxon	3702	Bor-1	GMI_accessions	5837								sample3
source1	Arabidopsis thaliana	NCBITaxon	3702	Bor-1	GMI_accessions	5837								sample4
source1	Arabidopsis thaliana	NCBITaxon	3702	Bor-1	GMI_accessions	5837								sample5
source1	Arabidopsis thaliana	NCBITaxon	3702	Bor-1	GMI_accessions	5837								sample6
source1	Arabidopsis thaliana	NCBITaxon	3702	Bor-1	GMI_accessions	5837								sample7
source1	Arabidopsis thaliana	NCBITaxon	3702	Bor-1	GMI_accessions	5837								sample8
source1	Arabidopsis thaliana	NCBITaxon	3702	Bor-1	GMI_accessions	5837								sample9
source2	Arabidopsis thaliana	NCBITaxon	3702	Duk	GMI_accessions	6008								sample10
source2	Arabidopsis thaliana	NCBITaxon	3702	Duk	GMI_accessions	6008								sample11
source2	Arabidopsis thaliana	NCBITaxon	3702	Duk	GMI_accessions	6008								sample12
source2	Arabidopsis thaliana	NCBITaxon	3702	Duk	GMI_accessions	6008								sample13
source3	Arabidopsis thaliana	NCBITaxon	3702	Eden-1	GMI_accessions	6009								sample14
source3	Arabidopsis thaliana	NCBITaxon	3702	Eden-1	GMI_accessions	6009								sample15
source3	Arabidopsis thaliana	NCBITaxon	3702	Eden-1	GMI_accessions	6009								sample16
source3	Arabidopsis thaliana	NCBITaxon	3702	Eden-1	GMI_accessions	6009								sample17
source3	Arabidopsis thaliana	NCBITaxon	3702	Eden-1	GMI_accessions	6009								sample18
source3	Arabidopsis thaliana	NCBITaxon	3702	Eden-1	GMI_accessions	6009								sample19
source3	Arabidopsis thaliana	NCBITaxon	3702	Eden-1	GMI_accessions	6009								sample20
source3	Arabidopsis thaliana	NCBITaxon	3702	Eden-1	GMI_accessions	6009								sample21
source3	Arabidopsis thaliana	NCBITaxon	3702	Eden-1	GMI_accessions	6009								sample22
source4	Arabidopsis thaliana	NCBITaxon	3702	Eds-1	GMI_accessions	6016								sample23
source4	Arabidopsis thaliana	NCBITaxon	3702	Eds-1	GMI_accessions	6016								sample24
source4	Arabidopsis thaliana	NCBITaxon	3702	Eds-1	GMI_accessions	6016								sample25
source4	Arabidopsis thaliana	NCBITaxon	3702	Eds-1	GMI_accessions	6016								sample26
source5	Arabidopsis thaliana	NCBITaxon	3702	Kni-1	GMI_accessions	6040								sample27
source5	Arabidopsis thaliana	NCBITaxon	3702	Kni-1	GMI_accessions	6040								sample28
source5	Arabidopsis thaliana	NCBITaxon	3702	Kni-1	GMI_accessions	6040								sample29
source5	Arabidopsis thaliana	NCBITaxon	3702	Kni-1	GMI_accessions	6040								sample30
source6	Arabidopsis thaliana	NCBITaxon	3702	Lom1-1	GMI_accessions	6042								sample31
source6	Arabidopsis thaliana	NCBITaxon	3702	Lom1-1	GMI_accessions	6042								sample32
source6	Arabidopsis thaliana	NCBITaxon	3702	Lom1-1	GMI_accessions	6042								sample33
source6	Arabidopsis thaliana	NCBITaxon	3702	Lom1-1	GMI_accessions	6042								sample34
source7	Arabidopsis thaliana	NCBITaxon	3702	Löv-1	GMI_accessions	6043								sample35
source7	Arabidopsis thaliana	NCBITaxon	3702	Löv-1	GMI_accessions	6043								sample36
source7	Arabidopsis thaliana	NCBITaxon	3702	Löv-1	GMI_accessions	6043								sample37
source7	Arabidopsis thaliana	NCBITaxon	3702	Löv-1	GMI_accessions	6043								sample38
source7	Arabidopsis thaliana	NCBITaxon	3702	Löv-1	GMI_accessions	6043								sample39
source7	Arabidopsis thaliana	NCBITaxon	3702	Löv-1	GMI_accessions	6043								sample40
source7	Arabidopsis thaliana	NCBITaxon	3702	Löv-1	GMI_accessions	6043								sample41
source7	Arabidopsis thaliana	NCBITaxon	3702	Löv-1	GMI_accessions	6043								sample42
source7	Arabidopsis thaliana	NCBITaxon	3702	Löv-1	GMI_accessions	6043								sample43
source8	Arabidopsis thaliana	NCBITaxon	3702	Löv-5	GMI_accessions	6046								sample44
source8	Arabidopsis thaliana	NCBITaxon	3702	Löv-5	GMI_accessions	6046								sample45
source8	Arabidopsis thaliana	NCBITaxon	3702	Löv-5	GMI_accessions	6046								sample46
source8	Arabidopsis thaliana	NCBITaxon	3702	Löv-5	GMI_accessions	6046								sample47
source8	Arabidopsis thaliana	NCBITaxon	3702	Löv-5	GMI_accessions	6046								sample48
source8	Arabidopsis thaliana	NCBITaxon	3702	Löv-5	GMI_accessions	6046								sample49
source8	Arabidopsis thaliana	NCBITaxon	3702	Löv-5	GMI_accessions	6046								sample50
source8	Arabidopsis thaliana	NCBITaxon	3702	Löv-5	GMI_accessions	6046								sample51
source8	Arabidopsis thaliana	NCBITaxon	3702	Löv-5	GMI_accessions	6046								sample52
source9	Arabidopsis thaliana	NCBITaxon	3702	Nyl-2	GMI_accessions	6064								sample53
source9	Arabidopsis thaliana	NCBITaxon	3702	Nyl-2	GMI_accessions	6064								sample54
source9	Arabidopsis thaliana	NCBITaxon	3702	Nyl-2	GMI_accessions	6064								sample55
source9	Arabidopsis thaliana	NCBITaxon	3702	Nyl-2	GMI_accessions	6064								sample56
source10	Arabidopsis thaliana	NCBITaxon	3702	Ör-1	GMI_accessions	6074								sample57
source10	Arabidopsis thaliana	NCBITaxon	3702	Ör-1	GMI_accessions	6074								sample58
source10	Arabidopsis thaliana	NCBITaxon	3702	Ör-1	GMI_accessions	6074								sample59
source10	Arabidopsis thaliana	NCBITaxon	3702	Ör-1	GMI_accessions	6074								sample60
source11	Arabidopsis thaliana	NCBITaxon	3702	Tottarp-2	GMI_accessions	6243								sample61
source11	Arabidopsis thaliana	NCBITaxon	3702	Tottarp-2	GMI_accessions	6243								sample62
source11	Arabidopsis thaliana	NCBITaxon	3702	Tottarp-2	GMI_accessions	6243								sample63
source11	Arabidopsis thaliana	NCBITaxon	3702	Tottarp-2	GMI_accessions	6243								sample64
source12	Arabidopsis thaliana	NCBITaxon	3702	Bg-2	GMI_accessions	6709								sample65
source12	Arabidopsis thaliana	NCBITaxon	3702	Bg-2	GMI_accessions	6709								sample66
source12	Arabidopsis thaliana	NCBITaxon	3702	Bg-2	GMI_accessions	6709								sample67
source12	Arabidopsis thaliana	NCBITaxon	3702	Bg-2	GMI_accessions	6709								sample68
source13	Arabidopsis thaliana	NCBITaxon	3702	Ag-0	GMI_accessions	6897								sample69
source13	Arabidopsis thaliana	NCBITaxon	3702	Ag-0	GMI_accessions	6897								sample70
source13	Arabidopsis thaliana	NCBITaxon	3702	Ag-0	GMI_accessions	6897								sample71
source13	Arabidopsis thaliana	NCBITaxon	3702	Ag-0	GMI_accessions	6897								sample72
source13	Arabidopsis thaliana	NCBITaxon	3702	Ag-0	GMI_accessions	6897								sample73
source13	Arabidopsis thaliana	NCBITaxon	3702	Ag-0	GMI_accessions	6897								sample74
source13	Arabidopsis thaliana	NCBITaxon	3702	Ag-0	GMI_accessions	6897								sample75
source13	Arabidopsis thaliana	NCBITaxon	3702	Ag-0	GMI_accessions	6897								sample76
source14	Arabidopsis thaliana	NCBITaxon	3702	An-1	GMI_accessions	6898								sample77
source14	Arabidopsis thaliana	NCBITaxon	3702	An-1	GMI_accessions	6898								sample78
source14	Arabidopsis thaliana	NCBITaxon	3702	An-1	GMI_accessions	6898								sample79
source14	Arabidopsis thaliana	NCBITaxon	3702	An-1	GMI_accessions	6898								sample80
source14	Arabidopsis thaliana	NCBITaxon	3702	An-1	GMI_accessions	6898								sample81
source14	Arabidopsis thaliana	NCBITaxon	3702	An-1	GMI_accessions	6898								sample82
source14	Arabidopsis thaliana	NCBITaxon	3702	An-1	GMI_accessions	6898								sample83
source14	Arabidopsis thaliana	NCBITaxon	3702	An-1	GMI_accessions	6898								sample84
source14	Arabidopsis thaliana	NCBITaxon	3702	An-1	GMI_accessions	6898								sample85
source15	Arabidopsis thaliana	NCBITaxon	3702	Bay-0	GMI_accessions	6899								sample86
source15	Arabidopsis thaliana	NCBITaxon	3702	Bay-0	GMI_accessions	6899								sample87
source15	Arabidopsis thaliana	NCBITaxon	3702	Bay-0	GMI_accessions	6899								sample88
source15	Arabidopsis thaliana	NCBITaxon	3702	Bay-0	GMI_accessions	6899								sample89
source15	Arabidopsis thaliana	NCBITaxon	3702	Bay-0	GMI_accessions	6899								sample90
source15	Arabidopsis thaliana	NCBITaxon	3702	Bay-0	GMI_accessions	6899								sample91
source15	Arabidopsis thaliana	NCBITaxon	3702	Bay-0	GMI_accessions	6899								sample92
source15	Arabidopsis thaliana	NCBITaxon	3702	Bay-0	GMI_accessions	6899								sample93
source15	Arabidopsis thaliana	NCBITaxon	3702	Bay-0	GMI_accessions	6899								sample94
source16	Arabidopsis thaliana	NCBITaxon	3702	Bil-5	GMI_accessions	6900								sample95
source16	Arabidopsis thaliana	NCBITaxon	3702	Bil-5	GMI_accessions	6900								sample96
source16	Arabidopsis thaliana	NCBITaxon	3702	Bil-5	GMI_accessions	6900								sample97
source16	Arabidopsis thaliana	NCBITaxon	3702	Bil-5	GMI_accessions	6900								sample98
source16	Arabidopsis thaliana	NCBITaxon	3702	Bil-5	GMI_accessions	6900								sample99
source16	Arabidopsis thaliana	NCBITaxon	3702	Bil-5	GMI_accessions	6900								sample100
source16	Arabidopsis thaliana	NCBITaxon	3702	Bil-5	GMI_accessions	6900								sample101
source16	Arabidopsis thaliana	NCBITaxon	3702	Bil-5	GMI_accessions	6900								sample102
source17	Arabidopsis thaliana	NCBITaxon	3702	Bil-7	GMI_accessions	6901								sample103
source17	Arabidopsis thaliana	NCBITaxon	3702	Bil-7	GMI_accessions	6901								sample104
source17	Arabidopsis thaliana	NCBITaxon	3702	Bil-7	GMI_accessions	6901								sample105
source17	Arabidopsis thaliana	NCBITaxon	3702	Bil-7	GMI_accessions	6901								sample106
source17	Arabidopsis thaliana	NCBITaxon	3702	Bil-7	GMI_accessions	6901								sample107
source17	Arabidopsis thaliana	NCBITaxon	3702	Bil-7	GMI_accessions	6901								sample108
source17	Arabidopsis thaliana	NCBITaxon	3702	Bil-7	GMI_accessions	6901								sample109
source17	Arabidopsis thaliana	NCBITaxon	3702	Bil-7	GMI_accessions	6901								sample110
source18	Arabidopsis thaliana	NCBITaxon	3702	Bor-4	GMI_accessions	6903								sample111
source18	Arabidopsis thaliana	NCBITaxon	3702	Bor-4	GMI_accessions	6903								sample112
source18	Arabidopsis thaliana	NCBITaxon	3702	Bor-4	GMI_accessions	6903								sample113
source18	Arabidopsis thaliana	NCBITaxon	3702	Bor-4	GMI_accessions	6903								sample114
source18	Arabidopsis thaliana	NCBITaxon	3702	Bor-4	GMI_accessions	6903								sample115
source18	Arabidopsis thaliana	NCBITaxon	3702	Bor-4	GMI_accessions	6903								sample116
source18	Arabidopsis thaliana	NCBITaxon	3702	Bor-4	GMI_accessions	6903								sample117
source18	Arabidopsis thaliana	NCBITaxon	3702	Bor-4	GMI_accessions	6903								sample118
source18	Arabidopsis thaliana	NCBITaxon	3702	Bor-4	GMI_accessions	6903								sample119
source19	Arabidopsis thaliana	NCBITaxon	3702	Br-0	GMI_accessions	6904								sample120
source19	Arabidopsis thaliana	NCBITaxon	3702	Br-0	GMI_accessions	6904								sample121
source19	Arabidopsis thaliana	NCBITaxon	3702	Br-0	GMI_accessions	6904								sample122
source19	Arabidopsis thaliana	NCBITaxon	3702	Br-0	GMI_accessions	6904								sample123
source19	Arabidopsis thaliana	NCBITaxon	3702	Br-0	GMI_accessions	6904								sample124
source19	Arabidopsis thaliana	NCBITaxon	3702	Br-0	GMI_accessions	6904								sample125
source19	Arabidopsis thaliana	NCBITaxon	3702	Br-0	GMI_accessions	6904								sample126
source19	Arabidopsis thaliana	NCBITaxon	3702	Br-0	GMI_accessions	6904								sample127
source19	Arabidopsis thaliana	NCBITaxon	3702	Br-0	GMI_accessions	6904								sample128
source20	Arabidopsis thaliana	NCBITaxon	3702	Bur-0	GMI_accessions	6905								sample129
source20	Arabidopsis thaliana	NCBITaxon	3702	Bur-0	GMI_accessions	6905								sample130
source20	Arabidopsis thaliana	NCBITaxon	3702	Bur-0	GMI_accessions	6905								sample131
source20	Arabidopsis thaliana	NCBITaxon	3702	Bur-0	GMI_accessions	6905								sample132
source20	Arabidopsis thaliana	NCBITaxon	3702	Bur-0	GMI_accessions	6905								sample133
source20	Arabidopsis thaliana	NCBITaxon	3702	Bur-0	GMI_accessions	6905								sample134
source20	Arabidopsis thaliana	NCBITaxon	3702	Bur-0	GMI_accessions	6905								sample135
source20	Arabidopsis thaliana	NCBITaxon	3702	Bur-0	GMI_accessions	6905								sample136
source20	Arabidopsis thaliana	NCBITaxon	3702	Bur-0	GMI_accessions	6905								sample137
source21	Arabidopsis thaliana	NCBITaxon	3702	C24	GMI_accessions	6906								sample138
source21	Arabidopsis thaliana	NCBITaxon	3702	C24	GMI_accessions	6906								sample139
source21	Arabidopsis thaliana	NCBITaxon	3702	C24	GMI_accessions	6906								sample140
source21	Arabidopsis thaliana	NCBITaxon	3702	C24	GMI_accessions	6906								sample141
source21	Arabidopsis thaliana	NCBITaxon	3702	C24	GMI_accessions	6906								sample142
source21	Arabidopsis thaliana	NCBITaxon	3702	C24	GMI_accessions	6906								sample143
source21	Arabidopsis thaliana	NCBITaxon	3702	C24	GMI_accessions	6906								sample144
source21	Arabidopsis thaliana	NCBITaxon	3702	C24	GMI_accessions	6906								sample145
source21	Arabidopsis thaliana	NCBITaxon	3702	C24	GMI_accessions	6906								sample146
source22	Arabidopsis thaliana	NCBITaxon	3702	CIBC-17	GMI_accessions	6907								sample147
source22	Arabidopsis thaliana	NCBITaxon	3702	CIBC-17	GMI_accessions	6907								sample148
source22	Arabidopsis thaliana	NCBITaxon	3702	CIBC-17	GMI_accessions	6907								sample149
source22	Arabidopsis thaliana	NCBITaxon	3702	CIBC-17	GMI_accessions	6907								sample150
source22	Arabidopsis thaliana	NCBITaxon	3702	CIBC-17	GMI_accessions	6907								sample151
source22	Arabidopsis thaliana	NCBITaxon	3702	CIBC-17	GMI_accessions	6907								sample152
source22	Arabidopsis thaliana	NCBITaxon	3702	CIBC-17	GMI_accessions	6907								sample153
source22	Arabidopsis thaliana	NCBITaxon	3702	CIBC-17	GMI_accessions	6907								sample154
source22	Arabidopsis thaliana	NCBITaxon	3702	CIBC-17	GMI_accessions	6907								sample155
source23	Arabidopsis thaliana	NCBITaxon	3702	CIBC-5	GMI_accessions	6908								sample156
source23	Arabidopsis thaliana	NCBITaxon	3702	CIBC-5	GMI_accessions	6908								sample157
source23	Arabidopsis thaliana	NCBITaxon	3702	CIBC-5	GMI_accessions	6908								sample158
source23	Arabidopsis thaliana	NCBITaxon	3702	CIBC-5	GMI_accessions	6908								sample159
source23	Arabidopsis thaliana	NCBITaxon	3702	CIBC-5	GMI_accessions	6908								sample160
source23	Arabidopsis thaliana	NCBITaxon	3702	CIBC-5	GMI_accessions	6908								sample161
source23	Arabidopsis thaliana	NCBITaxon	3702	CIBC-5	GMI_accessions	6908								sample162
source23	Arabidopsis thaliana	NCBITaxon	3702	CIBC-5	GMI_accessions	6908								sample163
source23	Arabidopsis thaliana	NCBITaxon	3702	CIBC-5	GMI_accessions	6908								sample164
source24	Arabidopsis thaliana	NCBITaxon	3702	Col-0	GMI_accessions	6909								sample165
source24	Arabidopsis thaliana	NCBITaxon	3702	Col-0	GMI_accessions	6909								sample166
source24	Arabidopsis thaliana	NCBITaxon	3702	Col-0	GMI_accessions	6909								sample167
source24	Arabidopsis thaliana	NCBITaxon	3702	Col-0	GMI_accessions	6909								sample168
source24	Arabidopsis thaliana	NCBITaxon	3702	Col-0	GMI_accessions	6909								sample169
source24	Arabidopsis thaliana	NCBITaxon	3702	Col-0	GMI_accessions	6909								sample170
source24	Arabidopsis thaliana	NCBITaxon	3702	Col-0	GMI_accessions	6909								sample171
source24	Arabidopsis thaliana	NCBITaxon	3702	Col-0	GMI_accessions	6909								sample172
source24	Arabidopsis thaliana	NCBITaxon	3702	Col-0	GMI_accessions	6909								sample173
source25	Arabidopsis thaliana	NCBITaxon	3702	Ct-1	GMI_accessions	6910								sample174
source25	Arabidopsis thaliana	NCBITaxon	3702	Ct-1	GMI_accessions	6910								sample175
source25	Arabidopsis thaliana	NCBITaxon	3702	Ct-1	GMI_accessions	6910								sample176
source25	Arabidopsis thaliana	NCBITaxon	3702	Ct-1	GMI_accessions	6910								sample177
source25	Arabidopsis thaliana	NCBITaxon	3702	Ct-1	GMI_accessions	6910								sample178
source25	Arabidopsis thaliana	NCBITaxon	3702	Ct-1	GMI_accessions	6910								sample179
source25	Arabidopsis thaliana	NCBITaxon	3702	Ct-1	GMI_accessions	6910								sample180
source25	Arabidopsis thaliana	NCBITaxon	3702	Ct-1	GMI_accessions	6910								sample181
source25	Arabidopsis thaliana	NCBITaxon	3702	Ct-1	GMI_accessions	6910								sample182
source26	Arabidopsis thaliana	NCBITaxon	3702	Cvi-0	GMI_accessions	6911								sample183
source26	Arabidopsis thaliana	NCBITaxon	3702	Cvi-0	GMI_accessions	6911								sample184
source26	Arabidopsis thaliana	NCBITaxon	3702	Cvi-0	GMI_accessions	6911								sample185
source26	Arabidopsis thaliana	NCBITaxon	3702	Cvi-0	GMI_accessions	6911								sample186
source26	Arabidopsis thaliana	NCBITaxon	3702	Cvi-0	GMI_accessions	6911								sample187
source26	Arabidopsis thaliana	NCBITaxon	3702	Cvi-0	GMI_accessions	6911								sample188
source26	Arabidopsis thaliana	NCBITaxon	3702	Cvi-0	GMI_accessions	6911								sample189
source26	Arabidopsis thaliana	NCBITaxon	3702	Cvi-0	GMI_accessions	6911								sample190
source26	Arabidopsis thaliana	NCBITaxon	3702	Cvi-0	GMI_accessions	6911								sample191
source27	Arabidopsis thaliana	NCBITaxon	3702	Eden-2	GMI_accessions	6913								sample192
source27	Arabidopsis thaliana	NCBITaxon	3702	Eden-2	GMI_accessions	6913								sample193
source27	Arabidopsis thaliana	NCBITaxon	3702	Eden-2	GMI_accessions	6913								sample194
source27	Arabidopsis thaliana	NCBITaxon	3702	Eden-2	GMI_accessions	6913								sample195
source27	Arabidopsis thaliana	NCBITaxon	3702	Eden-2	GMI_accessions	6913								sample196
source27	Arabidopsis thaliana	NCBITaxon	3702	Eden-2	GMI_accessions	6913								sample197
source27	Arabidopsis thaliana	NCBITaxon	3702	Eden-2	GMI_accessions	6913								sample198
source27	Arabidopsis thaliana	NCBITaxon	3702	Eden-2	GMI_accessions	6913								sample199
source27	Arabidopsis thaliana	NCBITaxon	3702	Eden-2	GMI_accessions	6913								sample200
source28	Arabidopsis thaliana	NCBITaxon	3702	Edi-0	GMI_accessions	6914								sample201
source28	Arabidopsis thaliana	NCBITaxon	3702	Edi-0	GMI_accessions	6914								sample202
source28	Arabidopsis thaliana	NCBITaxon	3702	Edi-0	GMI_accessions	6914								sample203
source28	Arabidopsis thaliana	NCBITaxon	3702	Edi-0	GMI_accessions	6914								sample204
source28	Arabidopsis thaliana	NCBITaxon	3702	Edi-0	GMI_accessions	6914								sample205
source28	Arabidopsis thaliana	NCBITaxon	3702	Edi-0	GMI_accessions	6914								sample206
source28	Arabidopsis thaliana	NCBITaxon	3702	Edi-0	GMI_accessions	6914								sample207
source28	Arabidopsis thaliana	NCBITaxon	3702	Edi-0	GMI_accessions	6914								sample208
source28	Arabidopsis thaliana	NCBITaxon	3702	Edi-0	GMI_accessions	6914								sample209
source29	Arabidopsis thaliana	NCBITaxon	3702	Ei-2	GMI_accessions	6915								sample210
source29	Arabidopsis thaliana	NCBITaxon	3702	Ei-2	GMI_accessions	6915								sample211
source29	Arabidopsis thaliana	NCBITaxon	3702	Ei-2	GMI_accessions	6915								sample212
source29	Arabidopsis thaliana	NCBITaxon	3702	Ei-2	GMI_accessions	6915								sample213
source29	Arabidopsis thaliana	NCBITaxon	3702	Ei-2	GMI_accessions	6915								sample214
source29	Arabidopsis thaliana	NCBITaxon	3702	Ei-2	GMI_accessions	6915								sample215
source29	Arabidopsis thaliana	NCBITaxon	3702	Ei-2	GMI_accessions	6915								sample216
source29	Arabidopsis thaliana	NCBITaxon	3702	Ei-2	GMI_accessions	6915								sample217
source29	Arabidopsis thaliana	NCBITaxon	3702	Ei-2	GMI_accessions	6915								sample218
source30	Arabidopsis thaliana	NCBITaxon	3702	Est-1	GMI_accessions	6916								sample219
source30	Arabidopsis thaliana	NCBITaxon	3702	Est-1	GMI_accessions	6916								sample220
source30	Arabidopsis thaliana	NCBITaxon	3702	Est-1	GMI_accessions	6916								sample221
source30	Arabidopsis thaliana	NCBITaxon	3702	Est-1	GMI_accessions	6916								sample222
source30	Arabidopsis thaliana	NCBITaxon	3702	Est-1	GMI_accessions	6916								sample223
source30	Arabidopsis thaliana	NCBITaxon	3702	Est-1	GMI_accessions	6916								sample224
source30	Arabidopsis thaliana	NCBITaxon	3702	Est-1	GMI_accessions	6916								sample225
source30	Arabidopsis thaliana	NCBITaxon	3702	Est-1	GMI_accessions	6916								sample226
source30	Arabidopsis thaliana	NCBITaxon	3702	Est-1	GMI_accessions	6916								sample227
source31	Arabidopsis thaliana	NCBITaxon	3702	Fäb-2	GMI_accessions	6917								sample228
source31	Arabidopsis thaliana	NCBITaxon	3702	Fäb-2	GMI_accessions	6917								sample229
source31	Arabidopsis thaliana	NCBITaxon	3702	Fäb-2	GMI_accessions	6917								sample230
source31	Arabidopsis thaliana	NCBITaxon	3702	Fäb-2	GMI_accessions	6917								sample231
source31	Arabidopsis thaliana	NCBITaxon	3702	Fäb-2	GMI_accessions	6917								sample232
source31	Arabidopsis thaliana	NCBITaxon	3702	Fäb-2	GMI_accessions	6917								sample233
source31	Arabidopsis thaliana	NCBITaxon	3702	Fäb-2	GMI_accessions	6917								sample234
source31	Arabidopsis thaliana	NCBITaxon	3702	Fäb-2	GMI_accessions	6917								sample235
source31	Arabidopsis thaliana	NCBITaxon	3702	Fäb-2	GMI_accessions	6917								sample236
source32	Arabidopsis thaliana	NCBITaxon	3702	Fäb-4	GMI_accessions	6918								sample237
source32	Arabidopsis thaliana	NCBITaxon	3702	Fäb-4	GMI_accessions	6918								sample238
source32	Arabidopsis thaliana	NCBITaxon	3702	Fäb-4	GMI_accessions	6918								sample239
source32	Arabidopsis thaliana	NCBITaxon	3702	Fäb-4	GMI_accessions	6918								sample240
source32	Arabidopsis thaliana	NCBITaxon	3702	Fäb-4	GMI_accessions	6918								sample241
source32	Arabidopsis thaliana	NCBITaxon	3702	Fäb-4	GMI_accessions	6918								sample242
source32	Arabidopsis thaliana	NCBITaxon	3702	Fäb-4	GMI_accessions	6918								sample243
source32	Arabidopsis thaliana	NCBITaxon	3702	Fäb-4	GMI_accessions	6918								sample244
source32	Arabidopsis thaliana	NCBITaxon	3702	Fäb-4	GMI_accessions	6918								sample245
source33	Arabidopsis thaliana	NCBITaxon	3702	Ga-0	GMI_accessions	6919								sample246
source33	Arabidopsis thaliana	NCBITaxon	3702	Ga-0	GMI_accessions	6919								sample247
source33	Arabidopsis thaliana	NCBITaxon	3702	Ga-0	GMI_accessions	6919								sample248
source33	Arabidopsis thaliana	NCBITaxon	3702	Ga-0	GMI_accessions	6919								sample249
source33	Arabidopsis thaliana	NCBITaxon	3702	Ga-0	GMI_accessions	6919								sample250
source33	Arabidopsis thaliana	NCBITaxon	3702	Ga-0	GMI_accessions	6919								sample251
source33	Arabidopsis thaliana	NCBITaxon	3702	Ga-0	GMI_accessions	6919								sample252
source33	Arabidopsis thaliana	NCBITaxon	3702	Ga-0	GMI_accessions	6919								sample253
source33	Arabidopsis thaliana	NCBITaxon	3702	Ga-0	GMI_accessions	6919								sample254
source34	Arabidopsis thaliana	NCBITaxon	3702	Got-22	GMI_accessions	6920								sample255
source34	Arabidopsis thaliana	NCBITaxon	3702	Got-22	GMI_accessions	6920								sample256
source34	Arabidopsis thaliana	NCBITaxon	3702	Got-22	GMI_accessions	6920								sample257
source34	Arabidopsis thaliana	NCBITaxon	3702	Got-22	GMI_accessions	6920								sample258
source34	Arabidopsis thaliana	NCBITaxon	3702	Got-22	GMI_accessions	6920								sample259
source34	Arabidopsis thaliana	NCBITaxon	3702	Got-22	GMI_accessions	6920								sample260
source34	Arabidopsis thaliana	NCBITaxon	3702	Got-22	GMI_accessions	6920								sample261
source34	Arabidopsis thaliana	NCBITaxon	3702	Got-22	GMI_accessions	6920								sample262
source34	Arabidopsis thaliana	NCBITaxon	3702	Got-22	GMI_accessions	6920								sample263
source35	Arabidopsis thaliana	NCBITaxon	3702	Got-7	GMI_accessions	6921								sample264
source35	Arabidopsis thaliana	NCBITaxon	3702	Got-7	GMI_accessions	6921								sample265
source35	Arabidopsis thaliana	NCBITaxon	3702	Got-7	GMI_accessions	6921								sample266
source35	Arabidopsis thaliana	NCBITaxon	3702	Got-7	GMI_accessions	6921								sample267
source35	Arabidopsis thaliana	NCBITaxon	3702	Got-7	GMI_accessions	6921								sample268
source35	Arabidopsis thaliana	NCBITaxon	3702	Got-7	GMI_accessions	6921								sample269
source35	Arabidopsis thaliana	NCBITaxon	3702	Got-7	GMI_accessions	6921								sample270
source35	Arabidopsis thaliana	NCBITaxon	3702	Got-7	GMI_accessions	6921								sample271
source35	Arabidopsis thaliana	NCBITaxon	3702	Got-7	GMI_accessions	6921								sample272
source36	Arabidopsis thaliana	NCBITaxon	3702	Gu-0	GMI_accessions	6922								sample273
source36	Arabidopsis thaliana	NCBITaxon	3702	Gu-0	GMI_accessions	6922								sample274
source36	Arabidopsis thaliana	NCBITaxon	3702	Gu-0	GMI_accessions	6922								sample275
source36	Arabidopsis thaliana	NCBITaxon	3702	Gu-0	GMI_accessions	6922								sample276
source36	Arabidopsis thaliana	NCBITaxon	3702	Gu-0	GMI_accessions	6922								sample277
source36	Arabidopsis thaliana	NCBITaxon	3702	Gu-0	GMI_accessions	6922								sample278
source36	Arabidopsis thaliana	NCBITaxon	3702	Gu-0	GMI_accessions	6922								sample279
source36	Arabidopsis thaliana	NCBITaxon	3702	Gu-0	GMI_accessions	6922								sample280
source36	Arabidopsis thaliana	NCBITaxon	3702	Gu-0	GMI_accessions	6922								sample281
source37	Arabidopsis thaliana	NCBITaxon	3702	HR-10	GMI_accessions	6923								sample282
source37	Arabidopsis thaliana	NCBITaxon	3702	HR-10	GMI_accessions	6923								sample283
source37	Arabidopsis thaliana	NCBITaxon	3702	HR-10	GMI_accessions	6923								sample284
source37	Arabidopsis thaliana	NCBITaxon	3702	HR-10	GMI_accessions	6923								sample285
source37	Arabidopsis thaliana	NCBITaxon	3702	HR-10	GMI_accessions	6923								sample286
source37	Arabidopsis thaliana	NCBITaxon	3702	HR-10	GMI_accessions	6923								sample287
source37	Arabidopsis thaliana	NCBITaxon	3702	HR-10	GMI_accessions	6923								sample288
source37	Arabidopsis thaliana	NCBITaxon	3702	HR-10	GMI_accessions	6923								sample289
source37	Arabidopsis thaliana	NCBITaxon	3702	HR-10	GMI_accessions	6923								sample290
source38	Arabidopsis thaliana	NCBITaxon	3702	HR-5	GMI_accessions	6924								sample291
source38	Arabidopsis thaliana	NCBITaxon	3702	HR-5	GMI_accessions	6924								sample292
source38	Arabidopsis thaliana	NCBITaxon	3702	HR-5	GMI_accessions	6924								sample293
source38	Arabidopsis thaliana	NCBITaxon	3702	HR-5	GMI_accessions	6924								sample294
source38	Arabidopsis thaliana	NCBITaxon	3702	HR-5	GMI_accessions	6924								sample295
source38	Arabidopsis thaliana	NCBITaxon	3702	HR-5	GMI_accessions	6924								sample296
source38	Arabidopsis thaliana	NCBITaxon	3702	HR-5	GMI_accessions	6924								sample297
source38	Arabidopsis thaliana	NCBITaxon	3702	HR-5	GMI_accessions	6924								sample298
source38	Arabidopsis thaliana	NCBITaxon	3702	HR-5	GMI_accessions	6924								sample299
source39	Arabidopsis thaliana	NCBITaxon	3702	Kin-0	GMI_accessions	6926								sample300
source39	Arabidopsis thaliana	NCBITaxon	3702	Kin-0	GMI_accessions	6926								sample301
source39	Arabidopsis thaliana	NCBITaxon	3702	Kin-0	GMI_accessions	6926								sample302
source39	Arabidopsis thaliana	NCBITaxon	3702	Kin-0	GMI_accessions	6926								sample303
source39	Arabidopsis thaliana	NCBITaxon	3702	Kin-0	GMI_accessions	6926								sample304
source39	Arabidopsis thaliana	NCBITaxon	3702	Kin-0	GMI_accessions	6926								sample305
source39	Arabidopsis thaliana	NCBITaxon	3702	Kin-0	GMI_accessions	6926								sample306
source39	Arabidopsis thaliana	NCBITaxon	3702	Kin-0	GMI_accessions	6926								sample307
source39	Arabidopsis thaliana	NCBITaxon	3702	Kin-0	GMI_accessions	6926								sample308
source40	Arabidopsis thaliana	NCBITaxon	3702	Kno-10	GMI_accessions	6927								sample309
source40	Arabidopsis thaliana	NCBITaxon	3702	Kno-10	GMI_accessions	6927								sample310
source40	Arabidopsis thaliana	NCBITaxon	3702	Kno-10	GMI_accessions	6927								sample311
source40	Arabidopsis thaliana	NCBITaxon	3702	Kno-10	GMI_accessions	6927								sample312
source40	Arabidopsis thaliana	NCBITaxon	3702	Kno-10	GMI_accessions	6927								sample313
source40	Arabidopsis thaliana	NCBITaxon	3702	Kno-10	GMI_accessions	6927								sample314
source40	Arabidopsis thaliana	NCBITaxon	3702	Kno-10	GMI_accessions	6927								sample315
source40	Arabidopsis thaliana	NCBITaxon	3702	Kno-10	GMI_accessions	6927								sample316
source40	Arabidopsis thaliana	NCBITaxon	3702	Kno-10	GMI_accessions	6927								sample317
source41	Arabidopsis thaliana	NCBITaxon	3702	Kno-18	GMI_accessions	6928								sample318
source41	Arabidopsis thaliana	NCBITaxon	3702	Kno-18	GMI_accessions	6928								sample319
source41	Arabidopsis thaliana	NCBITaxon	3702	Kno-18	GMI_accessions	6928								sample320
source41	Arabidopsis thaliana	NCBITaxon	3702	Kno-18	GMI_accessions	6928								sample321
source41	Arabidopsis thaliana	NCBITaxon	3702	Kno-18	GMI_accessions	6928								sample322
source41	Arabidopsis thaliana	NCBITaxon	3702	Kno-18	GMI_accessions	6928								sample323
source41	Arabidopsis thaliana	NCBITaxon	3702	Kno-18	GMI_accessions	6928								sample324
source41	Arabidopsis thaliana	NCBITaxon	3702	Kno-18	GMI_accessions	6928								sample325
source41	Arabidopsis thaliana	NCBITaxon	3702	Kno-18	GMI_accessions	6928								sample326
source42	Arabidopsis thaliana	NCBITaxon	3702	Kondara	GMI_accessions	6929								sample327
source42	Arabidopsis thaliana	NCBITaxon	3702	Kondara	GMI_accessions	6929								sample328
source42	Arabidopsis thaliana	NCBITaxon	3702	Kondara	GMI_accessions	6929								sample329
source42	Arabidopsis thaliana	NCBITaxon	3702	Kondara	GMI_accessions	6929								sample330
source42	Arabidopsis thaliana	NCBITaxon	3702	Kondara	GMI_accessions	6929								sample331
source42	Arabidopsis thaliana	NCBITaxon	3702	Kondara	GMI_accessions	6929								sample332
source42	Arabidopsis thaliana	NCBITaxon	3702	Kondara	GMI_accessions	6929								sample333
source42	Arabidopsis thaliana	NCBITaxon	3702	Kondara	GMI_accessions	6929								sample334
source42	Arabidopsis thaliana	NCBITaxon	3702	Kondara	GMI_accessions	6929								sample335
source43	Arabidopsis thaliana	NCBITaxon	3702	Kz-1	GMI_accessions	6930								sample336
source43	Arabidopsis thaliana	NCBITaxon	3702	Kz-1	GMI_accessions	6930								sample337
source43	Arabidopsis thaliana	NCBITaxon	3702	Kz-1	GMI_accessions	6930								sample338
source43	Arabidopsis thaliana	NCBITaxon	3702	Kz-1	GMI_accessions	6930								sample339
source43	Arabidopsis thaliana	NCBITaxon	3702	Kz-1	GMI_accessions	6930								sample340
source43	Arabidopsis thaliana	NCBITaxon	3702	Kz-1	GMI_accessions	6930								sample341
source43	Arabidopsis thaliana	NCBITaxon	3702	Kz-1	GMI_accessions	6930								sample342
source43	Arabidopsis thaliana	NCBITaxon	3702	Kz-1	GMI_accessions	6930								sample343
source43	Arabidopsis thaliana	NCBITaxon	3702	Kz-1	GMI_accessions	6930								sample344
source44	Arabidopsis thaliana	NCBITaxon	3702	Kz-9	GMI_accessions	6931								sample345
source44	Arabidopsis thaliana	NCBITaxon	3702	Kz-9	GMI_accessions	6931								sample346
source44	Arabidopsis thaliana	NCBITaxon	3702	Kz-9	GMI_accessions	6931								sample347
source44	Arabidopsis thaliana	NCBITaxon	3702	Kz-9	GMI_accessions	6931								sample348
source44	Arabidopsis thaliana	NCBITaxon	3702	Kz-9	GMI_accessions	6931								sample349
source44	Arabidopsis thaliana	NCBITaxon	3702	Kz-9	GMI_accessions	6931								sample350
source44	Arabidopsis thaliana	NCBITaxon	3702	Kz-9	GMI_accessions	6931								sample351
source44	Arabidopsis thaliana	NCBITaxon	3702	Kz-9	GMI_accessions	6931								sample352
source44	Arabidopsis thaliana	NCBITaxon	3702	Kz-9	GMI_accessions	6931								sample353
source45	Arabidopsis thaliana	NCBITaxon	3702	Ler-1	GMI_accessions	6932								sample354
source45	Arabidopsis thaliana	NCBITaxon	3702	Ler-1	GMI_accessions	6932								sample355
source45	Arabidopsis thaliana	NCBITaxon	3702	Ler-1	GMI_accessions	6932								sample356
source45	Arabidopsis thaliana	NCBITaxon	3702	Ler-1	GMI_accessions	6932								sample357
source45	Arabidopsis thaliana	NCBITaxon	3702	Ler-1	GMI_accessions	6932								sample358
source45	Arabidopsis thaliana	NCBITaxon	3702	Ler-1	GMI_accessions	6932								sample359
source45	Arabidopsis thaliana	NCBITaxon	3702	Ler-1	GMI_accessions	6932								sample360
source45	Arabidopsis thaliana	NCBITaxon	3702	Ler-1	GMI_accessions	6932								sample361
source45	Arabidopsis thaliana	NCBITaxon	3702	Ler-1	GMI_accessions	6932								sample362
source46	Arabidopsis thaliana	NCBITaxon	3702	LL-0	GMI_accessions	6933								sample363
source46	Arabidopsis thaliana	NCBITaxon	3702	LL-0	GMI_accessions	6933								sample364
source46	Arabidopsis thaliana	NCBITaxon	3702	LL-0	GMI_accessions	6933								sample365
source46	Arabidopsis thaliana	NCBITaxon	3702	LL-0	GMI_accessions	6933								sample366
source46	Arabidopsis thaliana	NCBITaxon	3702	LL-0	GMI_accessions	6933								sample367
source46	Arabidopsis thaliana	NCBITaxon	3702	LL-0	GMI_accessions	6933								sample368
source46	Arabidopsis thaliana	NCBITaxon	3702	LL-0	GMI_accessions	6933								sample369
source46	Arabidopsis thaliana	NCBITaxon	3702	LL-0	GMI_accessions	6933								sample370
source46	Arabidopsis thaliana	NCBITaxon	3702	LL-0	GMI_accessions	6933								sample371
source47	Arabidopsis thaliana	NCBITaxon	3702	Lz-0	GMI_accessions	6936								sample372
source47	Arabidopsis thaliana	NCBITaxon	3702	Lz-0	GMI_accessions	6936								sample373
source47	Arabidopsis thaliana	NCBITaxon	3702	Lz-0	GMI_accessions	6936								sample374
source47	Arabidopsis thaliana	NCBITaxon	3702	Lz-0	GMI_accessions	6936								sample375
source47	Arabidopsis thaliana	NCBITaxon	3702	Lz-0	GMI_accessions	6936								sample376
source47	Arabidopsis thaliana	NCBITaxon	3702	Lz-0	GMI_accessions	6936								sample377
source47	Arabidopsis thaliana	NCBITaxon	3702	Lz-0	GMI_accessions	6936								sample378
source47	Arabidopsis thaliana	NCBITaxon	3702	Lz-0	GMI_accessions	6936								sample379
source48	Arabidopsis thaliana	NCBITaxon	3702	Mrk-0	GMI_accessions	6937								sample380
source48	Arabidopsis thaliana	NCBITaxon	3702	Mrk-0	GMI_accessions	6937								sample381
source48	Arabidopsis thaliana	NCBITaxon	3702	Mrk-0	GMI_accessions	6937								sample382
source48	Arabidopsis thaliana	NCBITaxon	3702	Mrk-0	GMI_accessions	6937								sample383
source48	Arabidopsis thaliana	NCBITaxon	3702	Mrk-0	GMI_accessions	6937								sample384
source48	Arabidopsis thaliana	NCBITaxon	3702	Mrk-0	GMI_accessions	6937								sample385
source48	Arabidopsis thaliana	NCBITaxon	3702	Mrk-0	GMI_accessions	6937								sample386
source48	Arabidopsis thaliana	NCBITaxon	3702	Mrk-0	GMI_accessions	6937								sample387
source48	Arabidopsis thaliana	NCBITaxon	3702	Mrk-0	GMI_accessions	6937								sample388
source49	Arabidopsis thaliana	NCBITaxon	3702	Mt-0	GMI_accessions	6939								sample389
source49	Arabidopsis thaliana	NCBITaxon	3702	Mt-0	GMI_accessions	6939								sample390
source49	Arabidopsis thaliana	NCBITaxon	3702	Mt-0	GMI_accessions	6939								sample391
source49	Arabidopsis thaliana	NCBITaxon	3702	Mt-0	GMI_accessions	6939								sample392
source49	Arabidopsis thaliana	NCBITaxon	3702	Mt-0	GMI_accessions	6939								sample393
source49	Arabidopsis thaliana	NCBITaxon	3702	Mt-0	GMI_accessions	6939								sample394
source49	Arabidopsis thaliana	NCBITaxon	3702	Mt-0	GMI_accessions	6939								sample395
source49	Arabidopsis thaliana	NCBITaxon	3702	Mt-0	GMI_accessions	6939								sample396
source49	Arabidopsis thaliana	NCBITaxon	3702	Mt-0	GMI_accessions	6939								sample397
source50	Arabidopsis thaliana	NCBITaxon	3702	Mz-0	GMI_accessions	6940								sample398
source50	Arabidopsis thaliana	NCBITaxon	3702	Mz-0	GMI_accessions	6940								sample399
source50	Arabidopsis thaliana	NCBITaxon	3702	Mz-0	GMI_accessions	6940								sample400
source50	Arabidopsis thaliana	NCBITaxon	3702	Mz-0	GMI_accessions	6940								sample401
source50	Arabidopsis thaliana	NCBITaxon	3702	Mz-0	GMI_accessions	6940								sample402
source50	Arabidopsis thaliana	NCBITaxon	3702	Mz-0	GMI_accessions	6940								sample403
source50	Arabidopsis thaliana	NCBITaxon	3702	Mz-0	GMI_accessions	6940								sample404
source50	Arabidopsis thaliana	NCBITaxon	3702	Mz-0	GMI_accessions	6940								sample405
source50	Arabidopsis thaliana	NCBITaxon	3702	Mz-0	GMI_accessions	6940								sample406
source51	Arabidopsis thaliana	NCBITaxon	3702	Nd-1	GMI_accessions	6942								sample407
source51	Arabidopsis thaliana	NCBITaxon	3702	Nd-1	GMI_accessions	6942								sample408
source51	Arabidopsis thaliana	NCBITaxon	3702	Nd-1	GMI_accessions	6942								sample409
source51	Arabidopsis thaliana	NCBITaxon	3702	Nd-1	GMI_accessions	6942								sample410
source51	Arabidopsis thaliana	NCBITaxon	3702	Nd-1	GMI_accessions	6942								sample411
source51	Arabidopsis thaliana	NCBITaxon	3702	Nd-1	GMI_accessions	6942								sample412
source51	Arabidopsis thaliana	NCBITaxon	3702	Nd-1	GMI_accessions	6942								sample413
source51	Arabidopsis thaliana	NCBITaxon	3702	Nd-1	GMI_accessions	6942								sample414
source51	Arabidopsis thaliana	NCBITaxon	3702	Nd-1	GMI_accessions	6942								sample415
source52	Arabidopsis thaliana	NCBITaxon	3702	NFA-10	GMI_accessions	6943								sample416
source52	Arabidopsis thaliana	NCBITaxon	3702	NFA-10	GMI_accessions	6943								sample417
source52	Arabidopsis thaliana	NCBITaxon	3702	NFA-10	GMI_accessions	6943								sample418
source52	Arabidopsis thaliana	NCBITaxon	3702	NFA-10	GMI_accessions	6943								sample419
source52	Arabidopsis thaliana	NCBITaxon	3702	NFA-10	GMI_accessions	6943								sample420
source52	Arabidopsis thaliana	NCBITaxon	3702	NFA-10	GMI_accessions	6943								sample421
source52	Arabidopsis thaliana	NCBITaxon	3702	NFA-10	GMI_accessions	6943								sample422
source52	Arabidopsis thaliana	NCBITaxon	3702	NFA-10	GMI_accessions	6943								sample423
source52	Arabidopsis thaliana	NCBITaxon	3702	NFA-10	GMI_accessions	6943								sample424
source53	Arabidopsis thaliana	NCBITaxon	3702	NFA-8	GMI_accessions	6944								sample425
source53	Arabidopsis thaliana	NCBITaxon	3702	NFA-8	GMI_accessions	6944								sample426
source53	Arabidopsis thaliana	NCBITaxon	3702	NFA-8	GMI_accessions	6944								sample427
source53	Arabidopsis thaliana	NCBITaxon	3702	NFA-8	GMI_accessions	6944								sample428
source53	Arabidopsis thaliana	NCBITaxon	3702	NFA-8	GMI_accessions	6944								sample429
source53	Arabidopsis thaliana	NCBITaxon	3702	NFA-8	GMI_accessions	6944								sample430
source53	Arabidopsis thaliana	NCBITaxon	3702	NFA-8	GMI_accessions	6944								sample431
source53	Arabidopsis thaliana	NCBITaxon	3702	NFA-8	GMI_accessions	6944								sample432
source53	Arabidopsis thaliana	NCBITaxon	3702	NFA-8	GMI_accessions	6944								sample433
source54	Arabidopsis thaliana	NCBITaxon	3702	Nok-3	GMI_accessions	6945								sample434
source54	Arabidopsis thaliana	NCBITaxon	3702	Nok-3	GMI_accessions	6945								sample435
source54	Arabidopsis thaliana	NCBITaxon	3702	Nok-3	GMI_accessions	6945								sample436
source54	Arabidopsis thaliana	NCBITaxon	3702	Nok-3	GMI_accessions	6945								sample437
source54	Arabidopsis thaliana	NCBITaxon	3702	Nok-3	GMI_accessions	6945								sample438
source54	Arabidopsis thaliana	NCBITaxon	3702	Nok-3	GMI_accessions	6945								sample439
source54	Arabidopsis thaliana	NCBITaxon	3702	Nok-3	GMI_accessions	6945								sample440
source54	Arabidopsis thaliana	NCBITaxon	3702	Nok-3	GMI_accessions	6945								sample441
source54	Arabidopsis thaliana	NCBITaxon	3702	Nok-3	GMI_accessions	6945								sample442
source55	Arabidopsis thaliana	NCBITaxon	3702	Oy-0	GMI_accessions	6946								sample443
source55	Arabidopsis thaliana	NCBITaxon	3702	Oy-0	GMI_accessions	6946								sample444
source55	Arabidopsis thaliana	NCBITaxon	3702	Oy-0	GMI_accessions	6946								sample445
source55	Arabidopsis thaliana	NCBITaxon	3702	Oy-0	GMI_accessions	6946								sample446
source55	Arabidopsis thaliana	NCBITaxon	3702	Oy-0	GMI_accessions	6946								sample447
source55	Arabidopsis thaliana	NCBITaxon	3702	Oy-0	GMI_accessions	6946								sample448
source55	Arabidopsis thaliana	NCBITaxon	3702	Oy-0	GMI_accessions	6946								sample449
source55	Arabidopsis thaliana	NCBITaxon	3702	Oy-0	GMI_accessions	6946								sample450
source55	Arabidopsis thaliana	NCBITaxon	3702	Oy-0	GMI_accessions	6946								sample451
source56	Arabidopsis thaliana	NCBITaxon	3702	Pu2-23	GMI_accessions	6951								sample452
source56	Arabidopsis thaliana	NCBITaxon	3702	Pu2-23	GMI_accessions	6951								sample453
source56	Arabidopsis thaliana	NCBITaxon	3702	Pu2-23	GMI_accessions	6951								sample454
source56	Arabidopsis thaliana	NCBITaxon	3702	Pu2-23	GMI_accessions	6951								sample455
source56	Arabidopsis thaliana	NCBITaxon	3702	Pu2-23	GMI_accessions	6951								sample456
source56	Arabidopsis thaliana	NCBITaxon	3702	Pu2-23	GMI_accessions	6951								sample457
source56	Arabidopsis thaliana	NCBITaxon	3702	Pu2-23	GMI_accessions	6951								sample458
source56	Arabidopsis thaliana	NCBITaxon	3702	Pu2-23	GMI_accessions	6951								sample459
source56	Arabidopsis thaliana	NCBITaxon	3702	Pu2-23	GMI_accessions	6951								sample460
source57	Arabidopsis thaliana	NCBITaxon	3702	Pu2-7	GMI_accessions	6956								sample461
source57	Arabidopsis thaliana	NCBITaxon	3702	Pu2-7	GMI_accessions	6956								sample462
source57	Arabidopsis thaliana	NCBITaxon	3702	Pu2-7	GMI_accessions	6956								sample463
source57	Arabidopsis thaliana	NCBITaxon	3702	Pu2-7	GMI_accessions	6956								sample464
source57	Arabidopsis thaliana	NCBITaxon	3702	Pu2-7	GMI_accessions	6956								sample465
source57	Arabidopsis thaliana	NCBITaxon	3702	Pu2-7	GMI_accessions	6956								sample466
source57	Arabidopsis thaliana	NCBITaxon	3702	Pu2-7	GMI_accessions	6956								sample467
source57	Arabidopsis thaliana	NCBITaxon	3702	Pu2-7	GMI_accessions	6956								sample468
source57	Arabidopsis thaliana	NCBITaxon	3702	Pu2-7	GMI_accessions	6956								sample469
source58	Arabidopsis thaliana	NCBITaxon	3702	Pu2-8	GMI_accessions	6957								sample470
source58	Arabidopsis thaliana	NCBITaxon	3702	Pu2-8	GMI_accessions	6957								sample471
source58	Arabidopsis thaliana	NCBITaxon	3702	Pu2-8	GMI_accessions	6957								sample472
source58	Arabidopsis thaliana	NCBITaxon	3702	Pu2-8	GMI_accessions	6957								sample473
source59	Arabidopsis thaliana	NCBITaxon	3702	Ra-0	GMI_accessions	6958								sample474
source59	Arabidopsis thaliana	NCBITaxon	3702	Ra-0	GMI_accessions	6958								sample475
source59	Arabidopsis thaliana	NCBITaxon	3702	Ra-0	GMI_accessions	6958								sample476
source59	Arabidopsis thaliana	NCBITaxon	3702	Ra-0	GMI_accessions	6958								sample477
source59	Arabidopsis thaliana	NCBITaxon	3702	Ra-0	GMI_accessions	6958								sample478
source59	Arabidopsis thaliana	NCBITaxon	3702	Ra-0	GMI_accessions	6958								sample479
source59	Arabidopsis thaliana	NCBITaxon	3702	Ra-0	GMI_accessions	6958								sample480
source59	Arabidopsis thaliana	NCBITaxon	3702	Ra-0	GMI_accessions	6958								sample481
source59	Arabidopsis thaliana	NCBITaxon	3702	Ra-0	GMI_accessions	6958								sample482
source60	Arabidopsis thaliana	NCBITaxon	3702	Ren-1	GMI_accessions	6959								sample483
source60	Arabidopsis thaliana	NCBITaxon	3702	Ren-1	GMI_accessions	6959								sample484
source60	Arabidopsis thaliana	NCBITaxon	3702	Ren-1	GMI_accessions	6959								sample485
source60	Arabidopsis thaliana	NCBITaxon	3702	Ren-1	GMI_accessions	6959								sample486
source60	Arabidopsis thaliana	NCBITaxon	3702	Ren-1	GMI_accessions	6959								sample487
source60	Arabidopsis thaliana	NCBITaxon	3702	Ren-1	GMI_accessions	6959								sample488
source60	Arabidopsis thaliana	NCBITaxon	3702	Ren-1	GMI_accessions	6959								sample489
source60	Arabidopsis thaliana	NCBITaxon	3702	Ren-1	GMI_accessions	6959								sample490
source60	Arabidopsis thaliana	NCBITaxon	3702	Ren-1	GMI_accessions	6959								sample491
source61	Arabidopsis thaliana	NCBITaxon	3702	Ren-11	GMI_accessions	6960								sample492
source61	Arabidopsis thaliana	NCBITaxon	3702	Ren-11	GMI_accessions	6960								sample493
source61	Arabidopsis thaliana	NCBITaxon	3702	Ren-11	GMI_accessions	6960								sample494
source61	Arabidopsis thaliana	NCBITaxon	3702	Ren-11	GMI_accessions	6960								sample495
source61	Arabidopsis thaliana	NCBITaxon	3702	Ren-11	GMI_accessions	6960								sample496
source61	Arabidopsis thaliana	NCBITaxon	3702	Ren-11	GMI_accessions	6960								sample497
source61	Arabidopsis thaliana	NCBITaxon	3702	Ren-11	GMI_accessions	6960								sample498
source61	Arabidopsis thaliana	NCBITaxon	3702	Ren-11	GMI_accessions	6960								sample499
source61	Arabidopsis thaliana	NCBITaxon	3702	Ren-11	GMI_accessions	6960								sample500
source62	Arabidopsis thaliana	NCBITaxon	3702	Se-0	GMI_accessions	6961								sample501
source62	Arabidopsis thaliana	NCBITaxon	3702	Se-0	GMI_accessions	6961								sample502
source62	Arabidopsis thaliana	NCBITaxon	3702	Se-0	GMI_accessions	6961								sample503
source62	Arabidopsis thaliana	NCBITaxon	3702	Se-0	GMI_accessions	6961								sample504
source62	Arabidopsis thaliana	NCBITaxon	3702	Se-0	GMI_accessions	6961								sample505
source62	Arabidopsis thaliana	NCBITaxon	3702	Se-0	GMI_accessions	6961								sample506
source62	Arabidopsis thaliana	NCBITaxon	3702	Se-0	GMI_accessions	6961								sample507
source62	Arabidopsis thaliana	NCBITaxon	3702	Se-0	GMI_accessions	6961								sample508
source62	Arabidopsis thaliana	NCBITaxon	3702	Se-0	GMI_accessions	6961								sample509
source63	Arabidopsis thaliana	NCBITaxon	3702	Shahdara	GMI_accessions	6962								sample510
source63	Arabidopsis thaliana	NCBITaxon	3702	Shahdara	GMI_accessions	6962								sample511
source63	Arabidopsis thaliana	NCBITaxon	3702	Shahdara	GMI_accessions	6962								sample512
source63	Arabidopsis thaliana	NCBITaxon	3702	Shahdara	GMI_accessions	6962								sample513
source63	Arabidopsis thaliana	NCBITaxon	3702	Shahdara	GMI_accessions	6962								sample514
source63	Arabidopsis thaliana	NCBITaxon	3702	Shahdara	GMI_accessions	6962								sample515
source63	Arabidopsis thaliana	NCBITaxon	3702	Shahdara	GMI_accessions	6962								sample516
source63	Arabidopsis thaliana	NCBITaxon	3702	Shahdara	GMI_accessions	6962								sample517
source63	Arabidopsis thaliana	NCBITaxon	3702	Shahdara	GMI_accessions	6962								sample518
source64	Arabidopsis thaliana	NCBITaxon	3702	Sorbo	GMI_accessions	6963								sample519
source64	Arabidopsis thaliana	NCBITaxon	3702	Sorbo	GMI_accessions	6963								sample520
source64	Arabidopsis thaliana	NCBITaxon	3702	Sorbo	GMI_accessions	6963								sample521
source64	Arabidopsis thaliana	NCBITaxon	3702	Sorbo	GMI_accessions	6963								sample522
source64	Arabidopsis thaliana	NCBITaxon	3702	Sorbo	GMI_accessions	6963								sample523
source64	Arabidopsis thaliana	NCBITaxon	3702	Sorbo	GMI_accessions	6963								sample524
source64	Arabidopsis thaliana	NCBITaxon	3702	Sorbo	GMI_accessions	6963								sample525
source64	Arabidopsis thaliana	NCBITaxon	3702	Sorbo	GMI_accessions	6963								sample526
source64	Arabidopsis thaliana	NCBITaxon	3702	Sorbo	GMI_accessions	6963								sample527
source65	Arabidopsis thaliana	NCBITaxon	3702	Spr1-2	GMI_accessions	6964								sample528
source65	Arabidopsis thaliana	NCBITaxon	3702	Spr1-2	GMI_accessions	6964								sample529
source65	Arabidopsis thaliana	NCBITaxon	3702	Spr1-2	GMI_accessions	6964								sample530
source65	Arabidopsis thaliana	NCBITaxon	3702	Spr1-2	GMI_accessions	6964								sample531
source65	Arabidopsis thaliana	NCBITaxon	3702	Spr1-2	GMI_accessions	6964								sample532
source65	Arabidopsis thaliana	NCBITaxon	3702	Spr1-2	GMI_accessions	6964								sample533
source65	Arabidopsis thaliana	NCBITaxon	3702	Spr1-2	GMI_accessions	6964								sample534
source65	Arabidopsis thaliana	NCBITaxon	3702	Spr1-2	GMI_accessions	6964								sample535
source65	Arabidopsis thaliana	NCBITaxon	3702	Spr1-2	GMI_accessions	6964								sample536
source66	Arabidopsis thaliana	NCBITaxon	3702	Spr1-6	GMI_accessions	6965								sample537
source66	Arabidopsis thaliana	NCBITaxon	3702	Spr1-6	GMI_accessions	6965								sample538
source66	Arabidopsis thaliana	NCBITaxon	3702	Spr1-6	GMI_accessions	6965								sample539
source66	Arabidopsis thaliana	NCBITaxon	3702	Spr1-6	GMI_accessions	6965								sample540
source66	Arabidopsis thaliana	NCBITaxon	3702	Spr1-6	GMI_accessions	6965								sample541
source66	Arabidopsis thaliana	NCBITaxon	3702	Spr1-6	GMI_accessions	6965								sample542
source66	Arabidopsis thaliana	NCBITaxon	3702	Spr1-6	GMI_accessions	6965								sample543
source66	Arabidopsis thaliana	NCBITaxon	3702	Spr1-6	GMI_accessions	6965								sample544
source66	Arabidopsis thaliana	NCBITaxon	3702	Spr1-6	GMI_accessions	6965								sample545
source67	Arabidopsis thaliana	NCBITaxon	3702	Sq-1	GMI_accessions	6966								sample546
source67	Arabidopsis thaliana	NCBITaxon	3702	Sq-1	GMI_accessions	6966								sample547
source67	Arabidopsis thaliana	NCBITaxon	3702	Sq-1	GMI_accessions	6966								sample548
source67	Arabidopsis thaliana	NCBITaxon	3702	Sq-1	GMI_accessions	6966								sample549
source67	Arabidopsis thaliana	NCBITaxon	3702	Sq-1	GMI_accessions	6966								sample550
source67	Arabidopsis thaliana	NCBITaxon	3702	Sq-1	GMI_accessions	6966								sample551
source67	Arabidopsis thaliana	NCBITaxon	3702	Sq-1	GMI_accessions	6966								sample552
source67	Arabidopsis thaliana	NCBITaxon	3702	Sq-1	GMI_accessions	6966								sample553
source67	Arabidopsis thaliana	NCBITaxon	3702	Sq-1	GMI_accessions	6966								sample554
source68	Arabidopsis thaliana	NCBITaxon	3702	Sq-8	GMI_accessions	6967								sample555
source68	Arabidopsis thaliana	NCBITaxon	3702	Sq-8	GMI_accessions	6967								sample556
source68	Arabidopsis thaliana	NCBITaxon	3702	Sq-8	GMI_accessions	6967								sample557
source68	Arabidopsis thaliana	NCBITaxon	3702	Sq-8	GMI_accessions	6967								sample558
source68	Arabidopsis thaliana	NCBITaxon	3702	Sq-8	GMI_accessions	6967								sample559
source68	Arabidopsis thaliana	NCBITaxon	3702	Sq-8	GMI_accessions	6967								sample560
source68	Arabidopsis thaliana	NCBITaxon	3702	Sq-8	GMI_accessions	6967								sample561
source68	Arabidopsis thaliana	NCBITaxon	3702	Sq-8	GMI_accessions	6967								sample562
source68	Arabidopsis thaliana	NCBITaxon	3702	Sq-8	GMI_accessions	6967								sample563
source69	Arabidopsis thaliana	NCBITaxon	3702	Tamm-2	GMI_accessions	6968								sample564
source69	Arabidopsis thaliana	NCBITaxon	3702	Tamm-2	GMI_accessions	6968								sample565
source69	Arabidopsis thaliana	NCBITaxon	3702	Tamm-2	GMI_accessions	6968								sample566
source69	Arabidopsis thaliana	NCBITaxon	3702	Tamm-2	GMI_accessions	6968								sample567
source69	Arabidopsis thaliana	NCBITaxon	3702	Tamm-2	GMI_accessions	6968								sample568
source69	Arabidopsis thaliana	NCBITaxon	3702	Tamm-2	GMI_accessions	6968								sample569
source69	Arabidopsis thaliana	NCBITaxon	3702	Tamm-2	GMI_accessions	6968								sample570
source69	Arabidopsis thaliana	NCBITaxon	3702	Tamm-2	GMI_accessions	6968								sample571
source69	Arabidopsis thaliana	NCBITaxon	3702	Tamm-2	GMI_accessions	6968								sample572
source70	Arabidopsis thaliana	NCBITaxon	3702	Tamm-27	GMI_accessions	6969								sample573
source70	Arabidopsis thaliana	NCBITaxon	3702	Tamm-27	GMI_accessions	6969								sample574
source70	Arabidopsis thaliana	NCBITaxon	3702	Tamm-27	GMI_accessions	6969								sample575
source70	Arabidopsis thaliana	NCBITaxon	3702	Tamm-27	GMI_accessions	6969								sample576
source70	Arabidopsis thaliana	NCBITaxon	3702	Tamm-27	GMI_accessions	6969								sample577
source70	Arabidopsis thaliana	NCBITaxon	3702	Tamm-27	GMI_accessions	6969								sample578
source70	Arabidopsis thaliana	NCBITaxon	3702	Tamm-27	GMI_accessions	6969								sample579
source70	Arabidopsis thaliana	NCBITaxon	3702	Tamm-27	GMI_accessions	6969								sample580
source70	Arabidopsis thaliana	NCBITaxon	3702	Tamm-27	GMI_accessions	6969								sample581
source71	Arabidopsis thaliana	NCBITaxon	3702	Ts-1	GMI_accessions	6970								sample582
source71	Arabidopsis thaliana	NCBITaxon	3702	Ts-1	GMI_accessions	6970								sample583
source71	Arabidopsis thaliana	NCBITaxon	3702	Ts-1	GMI_accessions	6970								sample584
source71	Arabidopsis thaliana	NCBITaxon	3702	Ts-1	GMI_accessions	6970								sample585
source71	Arabidopsis thaliana	NCBITaxon	3702	Ts-1	GMI_accessions	6970								sample586
source71	Arabidopsis thaliana	NCBITaxon	3702	Ts-1	GMI_accessions	6970								sample587
source71	Arabidopsis thaliana	NCBITaxon	3702	Ts-1	GMI_accessions	6970								sample588
source71	Arabidopsis thaliana	NCBITaxon	3702	Ts-1	GMI_accessions	6970								sample589
source71	Arabidopsis thaliana	NCBITaxon	3702	Ts-1	GMI_accessions	6970								sample590
source72	Arabidopsis thaliana	NCBITaxon	3702	Ts-5	GMI_accessions	6971								sample591
source72	Arabidopsis thaliana	NCBITaxon	3702	Ts-5	GMI_accessions	6971								sample592
source72	Arabidopsis thaliana	NCBITaxon	3702	Ts-5	GMI_accessions	6971								sample593
source72	Arabidopsis thaliana	NCBITaxon	3702	Ts-5	GMI_accessions	6971								sample594
source72	Arabidopsis thaliana	NCBITaxon	3702	Ts-5	GMI_accessions	6971								sample595
source72	Arabidopsis thaliana	NCBITaxon	3702	Ts-5	GMI_accessions	6971								sample596
source72	Arabidopsis thaliana	NCBITaxon	3702	Ts-5	GMI_accessions	6971								sample597
source72	Arabidopsis thaliana	NCBITaxon	3702	Ts-5	GMI_accessions	6971								sample598
source72	Arabidopsis thaliana	NCBITaxon	3702	Ts-5	GMI_accessions	6971								sample599
source73	Arabidopsis thaliana	NCBITaxon	3702	Tsu-1	GMI_accessions	6972								sample600
source73	Arabidopsis thaliana	NCBITaxon	3702	Tsu-1	GMI_accessions	6972								sample601
source73	Arabidopsis thaliana	NCBITaxon	3702	Tsu-1	GMI_accessions	6972								sample602
source73	Arabidopsis thaliana	NCBITaxon	3702	Tsu-1	GMI_accessions	6972								sample603
source73	Arabidopsis thaliana	NCBITaxon	3702	Tsu-1	GMI_accessions	6972								sample604
source73	Arabidopsis thaliana	NCBITaxon	3702	Tsu-1	GMI_accessions	6972								sample605
source73	Arabidopsis thaliana	NCBITaxon	3702	Tsu-1	GMI_accessions	6972								sample606
source73	Arabidopsis thaliana	NCBITaxon	3702	Tsu-1	GMI_accessions	6972								sample607
source74	Arabidopsis thaliana	NCBITaxon	3702	Ull2-3	GMI_accessions	6973								sample608
source74	Arabidopsis thaliana	NCBITaxon	3702	Ull2-3	GMI_accessions	6973								sample609
source74	Arabidopsis thaliana	NCBITaxon	3702	Ull2-3	GMI_accessions	6973								sample610
source74	Arabidopsis thaliana	NCBITaxon	3702	Ull2-3	GMI_accessions	6973								sample611
source74	Arabidopsis thaliana	NCBITaxon	3702	Ull2-3	GMI_accessions	6973								sample612
source74	Arabidopsis thaliana	NCBITaxon	3702	Ull2-3	GMI_accessions	6973								sample613
source74	Arabidopsis thaliana	NCBITaxon	3702	Ull2-3	GMI_accessions	6973								sample614
source74	Arabidopsis thaliana	NCBITaxon	3702	Ull2-3	GMI_accessions	6973								sample615
source74	Arabidopsis thaliana	NCBITaxon	3702	Ull2-3	GMI_accessions	6973								sample616
source75	Arabidopsis thaliana	NCBITaxon	3702	Ull2-5	GMI_accessions	6974								sample617
source75	Arabidopsis thaliana	NCBITaxon	3702	Ull2-5	GMI_accessions	6974								sample618
source75	Arabidopsis thaliana	NCBITaxon	3702	Ull2-5	GMI_accessions	6974								sample619
source75	Arabidopsis thaliana	NCBITaxon	3702	Ull2-5	GMI_accessions	6974								sample620
source75	Arabidopsis thaliana	NCBITaxon	3702	Ull2-5	GMI_accessions	6974								sample621
source75	Arabidopsis thaliana	NCBITaxon	3702	Ull2-5	GMI_accessions	6974								sample622
source75	Arabidopsis thaliana	NCBITaxon	3702	Ull2-5	GMI_accessions	6974								sample623
source75	Arabidopsis thaliana	NCBITaxon	3702	Ull2-5	GMI_accessions	6974								sample624
source76	Arabidopsis thaliana	NCBITaxon	3702	Uod-1	GMI_accessions	6975								sample625
source76	Arabidopsis thaliana	NCBITaxon	3702	Uod-1	GMI_accessions	6975								sample626
source76	Arabidopsis thaliana	NCBITaxon	3702	Uod-1	GMI_accessions	6975								sample627
source76	Arabidopsis thaliana	NCBITaxon	3702	Uod-1	GMI_accessions	6975								sample628
source76	Arabidopsis thaliana	NCBITaxon	3702	Uod-1	GMI_accessions	6975								sample629
source76	Arabidopsis thaliana	NCBITaxon	3702	Uod-1	GMI_accessions	6975								sample630
source76	Arabidopsis thaliana	NCBITaxon	3702	Uod-1	GMI_accessions	6975								sample631
source76	Arabidopsis thaliana	NCBITaxon	3702	Uod-1	GMI_accessions	6975								sample632
source76	Arabidopsis thaliana	NCBITaxon	3702	Uod-1	GMI_accessions	6975								sample633
source77	Arabidopsis thaliana	NCBITaxon	3702	Uod-7	GMI_accessions	6976								sample634
source77	Arabidopsis thaliana	NCBITaxon	3702	Uod-7	GMI_accessions	6976								sample635
source77	Arabidopsis thaliana	NCBITaxon	3702	Uod-7	GMI_accessions	6976								sample636
source77	Arabidopsis thaliana	NCBITaxon	3702	Uod-7	GMI_accessions	6976								sample637
source77	Arabidopsis thaliana	NCBITaxon	3702	Uod-7	GMI_accessions	6976								sample638
source77	Arabidopsis thaliana	NCBITaxon	3702	Uod-7	GMI_accessions	6976								sample639
source77	Arabidopsis thaliana	NCBITaxon	3702	Uod-7	GMI_accessions	6976								sample640
source77	Arabidopsis thaliana	NCBITaxon	3702	Uod-7	GMI_accessions	6976								sample641
source77	Arabidopsis thaliana	NCBITaxon	3702	Uod-7	GMI_accessions	6976								sample642
source78	Arabidopsis thaliana	NCBITaxon	3702	Van-0	GMI_accessions	6977								sample643
source78	Arabidopsis thaliana	NCBITaxon	3702	Van-0	GMI_accessions	6977								sample644
source78	Arabidopsis thaliana	NCBITaxon	3702	Van-0	GMI_accessions	6977								sample645
source78	Arabidopsis thaliana	NCBITaxon	3702	Van-0	GMI_accessions	6977								sample646
source78	Arabidopsis thaliana	NCBITaxon	3702	Van-0	GMI_accessions	6977								sample647
source78	Arabidopsis thaliana	NCBITaxon	3702	Van-0	GMI_accessions	6977								sample648
source78	Arabidopsis thaliana	NCBITaxon	3702	Van-0	GMI_accessions	6977								sample649
source78	Arabidopsis thaliana	NCBITaxon	3702	Van-0	GMI_accessions	6977								sample650
source78	Arabidopsis thaliana	NCBITaxon	3702	Van-0	GMI_accessions	6977								sample651
source79	Arabidopsis thaliana	NCBITaxon	3702	Wa-1	GMI_accessions	6978								sample652
source79	Arabidopsis thaliana	NCBITaxon	3702	Wa-1	GMI_accessions	6978								sample653
source79	Arabidopsis thaliana	NCBITaxon	3702	Wa-1	GMI_accessions	6978								sample654
source79	Arabidopsis thaliana	NCBITaxon	3702	Wa-1	GMI_accessions	6978								sample655
source79	Arabidopsis thaliana	NCBITaxon	3702	Wa-1	GMI_accessions	6978								sample656
source79	Arabidopsis thaliana	NCBITaxon	3702	Wa-1	GMI_accessions	6978								sample657
source79	Arabidopsis thaliana	NCBITaxon	3702	Wa-1	GMI_accessions	6978								sample658
source79	Arabidopsis thaliana	NCBITaxon	3702	Wa-1	GMI_accessions	6978								sample659
source79	Arabidopsis thaliana	NCBITaxon	3702	Wa-1	GMI_accessions	6978								sample660
source80	Arabidopsis thaliana	NCBITaxon	3702	Wei-0	GMI_accessions	6979								sample661
source80	Arabidopsis thaliana	NCBITaxon	3702	Wei-0	GMI_accessions	6979								sample662
source80	Arabidopsis thaliana	NCBITaxon	3702	Wei-0	GMI_accessions	6979								sample663
source80	Arabidopsis thaliana	NCBITaxon	3702	Wei-0	GMI_accessions	6979								sample664
source80	Arabidopsis thaliana	NCBITaxon	3702	Wei-0	GMI_accessions	6979								sample665
source80	Arabidopsis thaliana	NCBITaxon	3702	Wei-0	GMI_accessions	6979								sample666
source80	Arabidopsis thaliana	NCBITaxon	3702	Wei-0	GMI_accessions	6979								sample667
source80	Arabidopsis thaliana	NCBITaxon	3702	Wei-0	GMI_accessions	6979								sample668
source80	Arabidopsis thaliana	NCBITaxon	3702	Wei-0	GMI_accessions	6979								sample669
source81	Arabidopsis thaliana	NCBITaxon	3702	Ws-0	GMI_accessions	6980								sample670
source81	Arabidopsis thaliana	NCBITaxon	3702	Ws-0	GMI_accessions	6980								sample671
source81	Arabidopsis thaliana	NCBITaxon	3702	Ws-0	GMI_accessions	6980								sample672
source81	Arabidopsis thaliana	NCBITaxon	3702	Ws-0	GMI_accessions	6980								sample673
source81	Arabidopsis thaliana	NCBITaxon	3702	Ws-0	GMI_accessions	6980								sample674
source81	Arabidopsis thaliana	NCBITaxon	3702	Ws-0	GMI_accessions	6980								sample675
source81	Arabidopsis thaliana	NCBITaxon	3702	Ws-0	GMI_accessions	6980								sample676
source81	Arabidopsis thaliana	NCBITaxon	3702	Ws-0	GMI_accessions	6980								sample677
source82	Arabidopsis thaliana	NCBITaxon	3702	Ws-2	GMI_accessions	6981								sample678
source82	Arabidopsis thaliana	NCBITaxon	3702	Ws-2	GMI_accessions	6981								sample679
source82	Arabidopsis thaliana	NCBITaxon	3702	Ws-2	GMI_accessions	6981								sample680
source82	Arabidopsis thaliana	NCBITaxon	3702	Ws-2	GMI_accessions	6981								sample681
source82	Arabidopsis thaliana	NCBITaxon	3702	Ws-2	GMI_accessions	6981								sample682
source82	Arabidopsis thaliana	NCBITaxon	3702	Ws-2	GMI_accessions	6981								sample683
source82	Arabidopsis thaliana	NCBITaxon	3702	Ws-2	GMI_accessions	6981								sample684
source82	Arabidopsis thaliana	NCBITaxon	3702	Ws-2	GMI_accessions	6981								sample685
source82	Arabidopsis thaliana	NCBITaxon	3702	Ws-2	GMI_accessions	6981								sample686
source83	Arabidopsis thaliana	NCBITaxon	3702	Wt-5	GMI_accessions	6982								sample687
source83	Arabidopsis thaliana	NCBITaxon	3702	Wt-5	GMI_accessions	6982								sample688
source83	Arabidopsis thaliana	NCBITaxon	3702	Wt-5	GMI_accessions	6982								sample689
source83	Arabidopsis thaliana	NCBITaxon	3702	Wt-5	GMI_accessions	6982								sample690
source83	Arabidopsis thaliana	NCBITaxon	3702	Wt-5	GMI_accessions	6982								sample691
source83	Arabidopsis thaliana	NCBITaxon	3702	Wt-5	GMI_accessions	6982								sample692
source83	Arabidopsis thaliana	NCBITaxon	3702	Wt-5	GMI_accessions	6982								sample693
source83	Arabidopsis thaliana	NCBITaxon	3702	Wt-5	GMI_accessions	6982								sample694
source83	Arabidopsis thaliana	NCBITaxon	3702	Wt-5	GMI_accessions	6982								sample695
source84	Arabidopsis thaliana	NCBITaxon	3702	Yo-0	GMI_accessions	6983								sample696
source84	Arabidopsis thaliana	NCBITaxon	3702	Yo-0	GMI_accessions	6983								sample697
source84	Arabidopsis thaliana	NCBITaxon	3702	Yo-0	GMI_accessions	6983								sample698
source84	Arabidopsis thaliana	NCBITaxon	3702	Yo-0	GMI_accessions	6983								sample699
source84	Arabidopsis thaliana	NCBITaxon	3702	Yo-0	GMI_accessions	6983								sample700
source84	Arabidopsis thaliana	NCBITaxon	3702	Yo-0	GMI_accessions	6983								sample701
source84	Arabidopsis thaliana	NCBITaxon	3702	Yo-0	GMI_accessions	6983								sample702
source84	Arabidopsis thaliana	NCBITaxon	3702	Yo-0	GMI_accessions	6983								sample703
source85	Arabidopsis thaliana	NCBITaxon	3702	Zdr-1	GMI_accessions	6984								sample704
source85	Arabidopsis thaliana	NCBITaxon	3702	Zdr-1	GMI_accessions	6984								sample705
source85	Arabidopsis thaliana	NCBITaxon	3702	Zdr-1	GMI_accessions	6984								sample706
source85	Arabidopsis thaliana	NCBITaxon	3702	Zdr-1	GMI_accessions	6984								sample707
source85	Arabidopsis thaliana	NCBITaxon	3702	Zdr-1	GMI_accessions	6984								sample708
source85	Arabidopsis thaliana	NCBITaxon	3702	Zdr-1	GMI_accessions	6984								sample709
source85	Arabidopsis thaliana	NCBITaxon	3702	Zdr-1	GMI_accessions	6984								sample710
source85	Arabidopsis thaliana	NCBITaxon	3702	Zdr-1	GMI_accessions	6984								sample711
source85	Arabidopsis thaliana	NCBITaxon	3702	Zdr-1	GMI_accessions	6984								sample712
source86	Arabidopsis thaliana	NCBITaxon	3702	Zdr-6	GMI_accessions	6985								sample713
source86	Arabidopsis thaliana	NCBITaxon	3702	Zdr-6	GMI_accessions	6985								sample714
source86	Arabidopsis thaliana	NCBITaxon	3702	Zdr-6	GMI_accessions	6985								sample715
source86	Arabidopsis thaliana	NCBITaxon	3702	Zdr-6	GMI_accessions	6985								sample716
source86	Arabidopsis thaliana	NCBITaxon	3702	Zdr-6	GMI_accessions	6985								sample717
source86	Arabidopsis thaliana	NCBITaxon	3702	Zdr-6	GMI_accessions	6985								sample718
source86	Arabidopsis thaliana	NCBITaxon	3702	Zdr-6	GMI_accessions	6985								sample719
source86	Arabidopsis thaliana	NCBITaxon	3702	Zdr-6	GMI_accessions	6985								sample720
source86	Arabidopsis thaliana	NCBITaxon	3702	Zdr-6	GMI_accessions	6985								sample721
source87	Arabidopsis thaliana	NCBITaxon	3702	Alc-0	GMI_accessions	6988								sample722
source87	Arabidopsis thaliana	NCBITaxon	3702	Alc-0	GMI_accessions	6988								sample723
source87	Arabidopsis thaliana	NCBITaxon	3702	Alc-0	GMI_accessions	6988								sample724
source87	Arabidopsis thaliana	NCBITaxon	3702	Alc-0	GMI_accessions	6988								sample725
source87	Arabidopsis thaliana	NCBITaxon	3702	Alc-0	GMI_accessions	6988								sample726
source88	Arabidopsis thaliana	NCBITaxon	3702	Aa-0	GMI_accessions	7000								sample727
source88	Arabidopsis thaliana	NCBITaxon	3702	Aa-0	GMI_accessions	7000								sample728
source89	Arabidopsis thaliana	NCBITaxon	3702	Ba-1	GMI_accessions	7014								sample729
source90	Arabidopsis thaliana	NCBITaxon	3702	Buckhorn Pass	GMI_accessions	7033								sample730
source90	Arabidopsis thaliana	NCBITaxon	3702	Buckhorn Pass	GMI_accessions	7033								sample731
source90	Arabidopsis thaliana	NCBITaxon	3702	Buckhorn Pass	GMI_accessions	7033								sample732
source90	Arabidopsis thaliana	NCBITaxon	3702	Buckhorn Pass	GMI_accessions	7033								sample733
source91	Arabidopsis thaliana	NCBITaxon	3702	Ca-0	GMI_accessions	7062								sample734
source92	Arabidopsis thaliana	NCBITaxon	3702	Cnt-1	GMI_accessions	7064								sample735
source93	Arabidopsis thaliana	NCBITaxon	3702	Co	GMI_accessions	7081								sample736
source93	Arabidopsis thaliana	NCBITaxon	3702	Co	GMI_accessions	7081								sample737
source93	Arabidopsis thaliana	NCBITaxon	3702	Co	GMI_accessions	7081								sample738
source93	Arabidopsis thaliana	NCBITaxon	3702	Co	GMI_accessions	7081								sample739
source94	Arabidopsis thaliana	NCBITaxon	3702	Da-0	GMI_accessions	7094								sample740
source95	Arabidopsis thaliana	NCBITaxon	3702	Ep-0	GMI_accessions	7123								sample741
source96	Arabidopsis thaliana	NCBITaxon	3702	Gie-0	GMI_accessions	7147								sample742
source97	Arabidopsis thaliana	NCBITaxon	3702	Ha-0	GMI_accessions	7163								sample743
source98	Arabidopsis thaliana	NCBITaxon	3702	Li-7	GMI_accessions	7231								sample744
source99	Arabidopsis thaliana	NCBITaxon	3702	Mh-0	GMI_accessions	7255								sample745
source100	Arabidopsis thaliana	NCBITaxon	3702	No-0	GMI_accessions	7275								sample746
source100	Arabidopsis thaliana	NCBITaxon	3702	No-0	GMI_accessions	7275								sample747
source101	Arabidopsis thaliana	NCBITaxon	3702	Or-0	GMI_accessions	7282								sample748
source102	Arabidopsis thaliana	NCBITaxon	3702	Petergof	GMI_accessions	7296								sample749
source102	Arabidopsis thaliana	NCBITaxon	3702	Petergof	GMI_accessions	7296								sample750
source102	Arabidopsis thaliana	NCBITaxon	3702	Petergof	GMI_accessions	7296								sample751
source102	Arabidopsis thaliana	NCBITaxon	3702	Petergof	GMI_accessions	7296								sample752
source103	Arabidopsis thaliana	NCBITaxon	3702	Pog-0	GMI_accessions	7306								sample753
source104	Arabidopsis thaliana	NCBITaxon	3702	Rubezhnoe-1	GMI_accessions	7323								sample754
source104	Arabidopsis thaliana	NCBITaxon	3702	Rubezhnoe-1	GMI_accessions	7323								sample755
source104	Arabidopsis thaliana	NCBITaxon	3702	Rubezhnoe-1	GMI_accessions	7323								sample756
source104	Arabidopsis thaliana	NCBITaxon	3702	Rubezhnoe-1	GMI_accessions	7323								sample757
source105	Arabidopsis thaliana	NCBITaxon	3702	Ste-0	GMI_accessions	7346								sample758
source106	Arabidopsis thaliana	NCBITaxon	3702	Zu-1	GMI_accessions	7418								sample759
source106	Arabidopsis thaliana	NCBITaxon	3702	Zu-1	GMI_accessions	7418								sample760
source107	Arabidopsis thaliana	NCBITaxon	3702	Jl-3	GMI_accessions	7424								sample761
source108	Arabidopsis thaliana	NCBITaxon	3702	N13	GMI_accessions	7438								sample762
source108	Arabidopsis thaliana	NCBITaxon	3702	N13	GMI_accessions	7438								sample763
source108	Arabidopsis thaliana	NCBITaxon	3702	N13	GMI_accessions	7438								sample764
source108	Arabidopsis thaliana	NCBITaxon	3702	N13	GMI_accessions	7438								sample765
source108	Arabidopsis thaliana	NCBITaxon	3702	N13	GMI_accessions	7438								sample766
source108	Arabidopsis thaliana	NCBITaxon	3702	N13	GMI_accessions	7438								sample767
source108	Arabidopsis thaliana	NCBITaxon	3702	N13	GMI_accessions	7438								sample768
source108	Arabidopsis thaliana	NCBITaxon	3702	N13	GMI_accessions	7438								sample769
source108	Arabidopsis thaliana	NCBITaxon	3702	N13	GMI_accessions	7438								sample770
source109	Arabidopsis thaliana	NCBITaxon	3702	Da(1)-12	GMI_accessions	7460								sample771
source110	Arabidopsis thaliana	NCBITaxon	3702	H55	GMI_accessions	7461								sample772
source110	Arabidopsis thaliana	NCBITaxon	3702	H55	GMI_accessions	7461								sample773
source110	Arabidopsis thaliana	NCBITaxon	3702	H55	GMI_accessions	7461								sample774
source110	Arabidopsis thaliana	NCBITaxon	3702	H55	GMI_accessions	7461								sample775
source111	Arabidopsis thaliana	NCBITaxon	3702	WAR	GMI_accessions	7477								sample776
source112	Arabidopsis thaliana	NCBITaxon	3702	RRS-7	GMI_accessions	7514								sample777
source112	Arabidopsis thaliana	NCBITaxon	3702	RRS-7	GMI_accessions	7514								sample778
source112	Arabidopsis thaliana	NCBITaxon	3702	RRS-7	GMI_accessions	7514								sample779
source112	Arabidopsis thaliana	NCBITaxon	3702	RRS-7	GMI_accessions	7514								sample780
source112	Arabidopsis thaliana	NCBITaxon	3702	RRS-7	GMI_accessions	7514								sample781
source112	Arabidopsis thaliana	NCBITaxon	3702	RRS-7	GMI_accessions	7514								sample782
source112	Arabidopsis thaliana	NCBITaxon	3702	RRS-7	GMI_accessions	7514								sample783
source112	Arabidopsis thaliana	NCBITaxon	3702	RRS-7	GMI_accessions	7514								sample784
source112	Arabidopsis thaliana	NCBITaxon	3702	RRS-7	GMI_accessions	7514								sample785
source113	Arabidopsis thaliana	NCBITaxon	3702	RRS-10	GMI_accessions	7515								sample786
source113	Arabidopsis thaliana	NCBITaxon	3702	RRS-10	GMI_accessions	7515								sample787
source113	Arabidopsis thaliana	NCBITaxon	3702	RRS-10	GMI_accessions	7515								sample788
source113	Arabidopsis thaliana	NCBITaxon	3702	RRS-10	GMI_accessions	7515								sample789
source113	Arabidopsis thaliana	NCBITaxon	3702	RRS-10	GMI_accessions	7515								sample790
source113	Arabidopsis thaliana	NCBITaxon	3702	RRS-10	GMI_accessions	7515								sample791
source113	Arabidopsis thaliana	NCBITaxon	3702	RRS-10	GMI_accessions	7515								sample792
source113	Arabidopsis thaliana	NCBITaxon	3702	RRS-10	GMI_accessions	7515								sample793
source113	Arabidopsis thaliana	NCBITaxon	3702	RRS-10	GMI_accessions	7515								sample794
source114	Arabidopsis thaliana	NCBITaxon	3702	V?r2-1	GMI_accessions	7516								sample795
source114	Arabidopsis thaliana	NCBITaxon	3702	V?r2-1	GMI_accessions	7516								sample796
source114	Arabidopsis thaliana	NCBITaxon	3702	V?r2-1	GMI_accessions	7516								sample797
source114	Arabidopsis thaliana	NCBITaxon	3702	V?r2-1	GMI_accessions	7516								sample798
source114	Arabidopsis thaliana	NCBITaxon	3702	V?r2-1	GMI_accessions	7516								sample799
source114	Arabidopsis thaliana	NCBITaxon	3702	V?r2-1	GMI_accessions	7516								sample800
source114	Arabidopsis thaliana	NCBITaxon	3702	V?r2-1	GMI_accessions	7516								sample801
source114	Arabidopsis thaliana	NCBITaxon	3702	V?r2-1	GMI_accessions	7516								sample802
source114	Arabidopsis thaliana	NCBITaxon	3702	V?r2-1	GMI_accessions	7516								sample803
source115	Arabidopsis thaliana	NCBITaxon	3702	V?r2-6	GMI_accessions	7517								sample804
source115	Arabidopsis thaliana	NCBITaxon	3702	V?r2-6	GMI_accessions	7517								sample805
source115	Arabidopsis thaliana	NCBITaxon	3702	V?r2-6	GMI_accessions	7517								sample806
source115	Arabidopsis thaliana	NCBITaxon	3702	V?r2-6	GMI_accessions	7517								sample807
source115	Arabidopsis thaliana	NCBITaxon	3702	V?r2-6	GMI_accessions	7517								sample808
source115	Arabidopsis thaliana	NCBITaxon	3702	V?r2-6	GMI_accessions	7517								sample809
source115	Arabidopsis thaliana	NCBITaxon	3702	V?r2-6	GMI_accessions	7517								sample810
source115	Arabidopsis thaliana	NCBITaxon	3702	V?r2-6	GMI_accessions	7517								sample811
source116	Arabidopsis thaliana	NCBITaxon	3702	ÖMö2-1	GMI_accessions	7518								sample812
source116	Arabidopsis thaliana	NCBITaxon	3702	ÖMö2-1	GMI_accessions	7518								sample813
source116	Arabidopsis thaliana	NCBITaxon	3702	ÖMö2-1	GMI_accessions	7518								sample814
source116	Arabidopsis thaliana	NCBITaxon	3702	ÖMö2-1	GMI_accessions	7518								sample815
source116	Arabidopsis thaliana	NCBITaxon	3702	ÖMö2-1	GMI_accessions	7518								sample816
source116	Arabidopsis thaliana	NCBITaxon	3702	ÖMö2-1	GMI_accessions	7518								sample817
source116	Arabidopsis thaliana	NCBITaxon	3702	ÖMö2-1	GMI_accessions	7518								sample818
source116	Arabidopsis thaliana	NCBITaxon	3702	ÖMö2-1	GMI_accessions	7518								sample819
source116	Arabidopsis thaliana	NCBITaxon	3702	ÖMö2-1	GMI_accessions	7518								sample820
source117	Arabidopsis thaliana	NCBITaxon	3702	ÖMö2-3	GMI_accessions	7519								sample821
source117	Arabidopsis thaliana	NCBITaxon	3702	ÖMö2-3	GMI_accessions	7519								sample822
source117	Arabidopsis thaliana	NCBITaxon	3702	ÖMö2-3	GMI_accessions	7519								sample823
source117	Arabidopsis thaliana	NCBITaxon	3702	ÖMö2-3	GMI_accessions	7519								sample824
source117	Arabidopsis thaliana	NCBITaxon	3702	ÖMö2-3	GMI_accessions	7519								sample825
source117	Arabidopsis thaliana	NCBITaxon	3702	ÖMö2-3	GMI_accessions	7519								sample826
source117	Arabidopsis thaliana	NCBITaxon	3702	ÖMö2-3	GMI_accessions	7519								sample827
source117	Arabidopsis thaliana	NCBITaxon	3702	ÖMö2-3	GMI_accessions	7519								sample828
source117	Arabidopsis thaliana	NCBITaxon	3702	ÖMö2-3	GMI_accessions	7519								sample829
source118	Arabidopsis thaliana	NCBITaxon	3702	Lp2-2	GMI_accessions	7520								sample830
source118	Arabidopsis thaliana	NCBITaxon	3702	Lp2-2	GMI_accessions	7520								sample831
source118	Arabidopsis thaliana	NCBITaxon	3702	Lp2-2	GMI_accessions	7520								sample832
source118	Arabidopsis thaliana	NCBITaxon	3702	Lp2-2	GMI_accessions	7520								sample833
source118	Arabidopsis thaliana	NCBITaxon	3702	Lp2-2	GMI_accessions	7520								sample834
source118	Arabidopsis thaliana	NCBITaxon	3702	Lp2-2	GMI_accessions	7520								sample835
source118	Arabidopsis thaliana	NCBITaxon	3702	Lp2-2	GMI_accessions	7520								sample836
source118	Arabidopsis thaliana	NCBITaxon	3702	Lp2-2	GMI_accessions	7520								sample837
source118	Arabidopsis thaliana	NCBITaxon	3702	Lp2-2	GMI_accessions	7520								sample838
source119	Arabidopsis thaliana	NCBITaxon	3702	Lp2-6	GMI_accessions	7521								sample839
source119	Arabidopsis thaliana	NCBITaxon	3702	Lp2-6	GMI_accessions	7521								sample840
source119	Arabidopsis thaliana	NCBITaxon	3702	Lp2-6	GMI_accessions	7521								sample841
source119	Arabidopsis thaliana	NCBITaxon	3702	Lp2-6	GMI_accessions	7521								sample842
source119	Arabidopsis thaliana	NCBITaxon	3702	Lp2-6	GMI_accessions	7521								sample843
source119	Arabidopsis thaliana	NCBITaxon	3702	Lp2-6	GMI_accessions	7521								sample844
source119	Arabidopsis thaliana	NCBITaxon	3702	Lp2-6	GMI_accessions	7521								sample845
source119	Arabidopsis thaliana	NCBITaxon	3702	Lp2-6	GMI_accessions	7521								sample846
source119	Arabidopsis thaliana	NCBITaxon	3702	Lp2-6	GMI_accessions	7521								sample847
source120	Arabidopsis thaliana	NCBITaxon	3702	Mr-0	GMI_accessions	7522								sample848
source120	Arabidopsis thaliana	NCBITaxon	3702	Mr-0	GMI_accessions	7522								sample849
source120	Arabidopsis thaliana	NCBITaxon	3702	Mr-0	GMI_accessions	7522								sample850
source120	Arabidopsis thaliana	NCBITaxon	3702	Mr-0	GMI_accessions	7522								sample851
source120	Arabidopsis thaliana	NCBITaxon	3702	Mr-0	GMI_accessions	7522								sample852
source120	Arabidopsis thaliana	NCBITaxon	3702	Mr-0	GMI_accessions	7522								sample853
source120	Arabidopsis thaliana	NCBITaxon	3702	Mr-0	GMI_accessions	7522								sample854
source120	Arabidopsis thaliana	NCBITaxon	3702	Mr-0	GMI_accessions	7522								sample855
source120	Arabidopsis thaliana	NCBITaxon	3702	Mr-0	GMI_accessions	7522								sample856
source121	Arabidopsis thaliana	NCBITaxon	3702	Pna-17	GMI_accessions	7523								sample857
source121	Arabidopsis thaliana	NCBITaxon	3702	Pna-17	GMI_accessions	7523								sample858
source121	Arabidopsis thaliana	NCBITaxon	3702	Pna-17	GMI_accessions	7523								sample859
source121	Arabidopsis thaliana	NCBITaxon	3702	Pna-17	GMI_accessions	7523								sample860
source121	Arabidopsis thaliana	NCBITaxon	3702	Pna-17	GMI_accessions	7523								sample861
source121	Arabidopsis thaliana	NCBITaxon	3702	Pna-17	GMI_accessions	7523								sample862
source121	Arabidopsis thaliana	NCBITaxon	3702	Pna-17	GMI_accessions	7523								sample863
source121	Arabidopsis thaliana	NCBITaxon	3702	Pna-17	GMI_accessions	7523								sample864
source121	Arabidopsis thaliana	NCBITaxon	3702	Pna-17	GMI_accessions	7523								sample865
source122	Arabidopsis thaliana	NCBITaxon	3702	Rmx-A02	GMI_accessions	7524								sample866
source122	Arabidopsis thaliana	NCBITaxon	3702	Rmx-A02	GMI_accessions	7524								sample867
source122	Arabidopsis thaliana	NCBITaxon	3702	Rmx-A02	GMI_accessions	7524								sample868
source122	Arabidopsis thaliana	NCBITaxon	3702	Rmx-A02	GMI_accessions	7524								sample869
source122	Arabidopsis thaliana	NCBITaxon	3702	Rmx-A02	GMI_accessions	7524								sample870
source122	Arabidopsis thaliana	NCBITaxon	3702	Rmx-A02	GMI_accessions	7524								sample871
source122	Arabidopsis thaliana	NCBITaxon	3702	Rmx-A02	GMI_accessions	7524								sample872
source122	Arabidopsis thaliana	NCBITaxon	3702	Rmx-A02	GMI_accessions	7524								sample873
source123	Arabidopsis thaliana	NCBITaxon	3702	Rmx-A180	GMI_accessions	7525								sample874
source123	Arabidopsis thaliana	NCBITaxon	3702	Rmx-A180	GMI_accessions	7525								sample875
source123	Arabidopsis thaliana	NCBITaxon	3702	Rmx-A180	GMI_accessions	7525								sample876
source123	Arabidopsis thaliana	NCBITaxon	3702	Rmx-A180	GMI_accessions	7525								sample877
source123	Arabidopsis thaliana	NCBITaxon	3702	Rmx-A180	GMI_accessions	7525								sample878
source123	Arabidopsis thaliana	NCBITaxon	3702	Rmx-A180	GMI_accessions	7525								sample879
source123	Arabidopsis thaliana	NCBITaxon	3702	Rmx-A180	GMI_accessions	7525								sample880
source123	Arabidopsis thaliana	NCBITaxon	3702	Rmx-A180	GMI_accessions	7525								sample881
source124	Arabidopsis thaliana	NCBITaxon	3702	Pna-10	GMI_accessions	7526								sample882
source124	Arabidopsis thaliana	NCBITaxon	3702	Pna-10	GMI_accessions	7526								sample883
source124	Arabidopsis thaliana	NCBITaxon	3702	Pna-10	GMI_accessions	7526								sample884
source124	Arabidopsis thaliana	NCBITaxon	3702	Pna-10	GMI_accessions	7526								sample885
source124	Arabidopsis thaliana	NCBITaxon	3702	Pna-10	GMI_accessions	7526								sample886
source124	Arabidopsis thaliana	NCBITaxon	3702	Pna-10	GMI_accessions	7526								sample887
source124	Arabidopsis thaliana	NCBITaxon	3702	Pna-10	GMI_accessions	7526								sample888
source124	Arabidopsis thaliana	NCBITaxon	3702	Pna-10	GMI_accessions	7526								sample889
source124	Arabidopsis thaliana	NCBITaxon	3702	Pna-10	GMI_accessions	7526								sample890
source125	Arabidopsis thaliana	NCBITaxon	3702	Pro-0	GMI_accessions	8213								sample891
source125	Arabidopsis thaliana	NCBITaxon	3702	Pro-0	GMI_accessions	8213								sample892
source125	Arabidopsis thaliana	NCBITaxon	3702	Pro-0	GMI_accessions	8213								sample893
source125	Arabidopsis thaliana	NCBITaxon	3702	Pro-0	GMI_accessions	8213								sample894
source125	Arabidopsis thaliana	NCBITaxon	3702	Pro-0	GMI_accessions	8213								sample895
source125	Arabidopsis thaliana	NCBITaxon	3702	Pro-0	GMI_accessions	8213								sample896
source125	Arabidopsis thaliana	NCBITaxon	3702	Pro-0	GMI_accessions	8213								sample897
source125	Arabidopsis thaliana	NCBITaxon	3702	Pro-0	GMI_accessions	8213								sample898
source125	Arabidopsis thaliana	NCBITaxon	3702	Pro-0	GMI_accessions	8213								sample899
source126	Arabidopsis thaliana	NCBITaxon	3702	Gy-0	GMI_accessions	8214								sample900
source126	Arabidopsis thaliana	NCBITaxon	3702	Gy-0	GMI_accessions	8214								sample901
source126	Arabidopsis thaliana	NCBITaxon	3702	Gy-0	GMI_accessions	8214								sample902
source126	Arabidopsis thaliana	NCBITaxon	3702	Gy-0	GMI_accessions	8214								sample903
source126	Arabidopsis thaliana	NCBITaxon	3702	Gy-0	GMI_accessions	8214								sample904
source126	Arabidopsis thaliana	NCBITaxon	3702	Gy-0	GMI_accessions	8214								sample905
source126	Arabidopsis thaliana	NCBITaxon	3702	Gy-0	GMI_accessions	8214								sample906
source126	Arabidopsis thaliana	NCBITaxon	3702	Gy-0	GMI_accessions	8214								sample907
source126	Arabidopsis thaliana	NCBITaxon	3702	Gy-0	GMI_accessions	8214								sample908
source127	Arabidopsis thaliana	NCBITaxon	3702	Fei-0	GMI_accessions	8215								sample909
source127	Arabidopsis thaliana	NCBITaxon	3702	Fei-0	GMI_accessions	8215								sample910
source127	Arabidopsis thaliana	NCBITaxon	3702	Fei-0	GMI_accessions	8215								sample911
source127	Arabidopsis thaliana	NCBITaxon	3702	Fei-0	GMI_accessions	8215								sample912
source127	Arabidopsis thaliana	NCBITaxon	3702	Fei-0	GMI_accessions	8215								sample913
source127	Arabidopsis thaliana	NCBITaxon	3702	Fei-0	GMI_accessions	8215								sample914
source127	Arabidopsis thaliana	NCBITaxon	3702	Fei-0	GMI_accessions	8215								sample915
source127	Arabidopsis thaliana	NCBITaxon	3702	Fei-0	GMI_accessions	8215								sample916
source127	Arabidopsis thaliana	NCBITaxon	3702	Fei-0	GMI_accessions	8215								sample917
source128	Arabidopsis thaliana	NCBITaxon	3702	42676	GMI_accessions	8222								sample918
source128	Arabidopsis thaliana	NCBITaxon	3702	42676	GMI_accessions	8222								sample919
source128	Arabidopsis thaliana	NCBITaxon	3702	42676	GMI_accessions	8222								sample920
source128	Arabidopsis thaliana	NCBITaxon	3702	42676	GMI_accessions	8222								sample921
source129	Arabidopsis thaliana	NCBITaxon	3702	Algutsrum	GMI_accessions	8230								sample922
source129	Arabidopsis thaliana	NCBITaxon	3702	Algutsrum	GMI_accessions	8230								sample923
source129	Arabidopsis thaliana	NCBITaxon	3702	Algutsrum	GMI_accessions	8230								sample924
source129	Arabidopsis thaliana	NCBITaxon	3702	Algutsrum	GMI_accessions	8230								sample925
source130	Arabidopsis thaliana	NCBITaxon	3702	Brö1-6	GMI_accessions	8231								sample926
source130	Arabidopsis thaliana	NCBITaxon	3702	Brö1-6	GMI_accessions	8231								sample927
source130	Arabidopsis thaliana	NCBITaxon	3702	Brö1-6	GMI_accessions	8231								sample928
source130	Arabidopsis thaliana	NCBITaxon	3702	Brö1-6	GMI_accessions	8231								sample929
source131	Arabidopsis thaliana	NCBITaxon	3702	Dem-4	GMI_accessions	8233								sample930
source131	Arabidopsis thaliana	NCBITaxon	3702	Dem-4	GMI_accessions	8233								sample931
source131	Arabidopsis thaliana	NCBITaxon	3702	Dem-4	GMI_accessions	8233								sample932
source131	Arabidopsis thaliana	NCBITaxon	3702	Dem-4	GMI_accessions	8233								sample933
source132	Arabidopsis thaliana	NCBITaxon	3702	Hod	GMI_accessions	8235								sample934
source132	Arabidopsis thaliana	NCBITaxon	3702	Hod	GMI_accessions	8235								sample935
source132	Arabidopsis thaliana	NCBITaxon	3702	Hod	GMI_accessions	8235								sample936
source132	Arabidopsis thaliana	NCBITaxon	3702	Hod	GMI_accessions	8235								sample937
source133	Arabidopsis thaliana	NCBITaxon	3702	HSm	GMI_accessions	8236								sample938
source133	Arabidopsis thaliana	NCBITaxon	3702	HSm	GMI_accessions	8236								sample939
source133	Arabidopsis thaliana	NCBITaxon	3702	HSm	GMI_accessions	8236								sample940
source133	Arabidopsis thaliana	NCBITaxon	3702	HSm	GMI_accessions	8236								sample941
source134	Arabidopsis thaliana	NCBITaxon	3702	Kävlinge-1	GMI_accessions	8237								sample942
source134	Arabidopsis thaliana	NCBITaxon	3702	Kävlinge-1	GMI_accessions	8237								sample943
source134	Arabidopsis thaliana	NCBITaxon	3702	Kävlinge-1	GMI_accessions	8237								sample944
source135	Arabidopsis thaliana	NCBITaxon	3702	Köln	GMI_accessions	8239								sample945
source135	Arabidopsis thaliana	NCBITaxon	3702	Köln	GMI_accessions	8239								sample946
source135	Arabidopsis thaliana	NCBITaxon	3702	Köln	GMI_accessions	8239								sample947
source135	Arabidopsis thaliana	NCBITaxon	3702	Köln	GMI_accessions	8239								sample948
source136	Arabidopsis thaliana	NCBITaxon	3702	Kulturen-1	GMI_accessions	8240								sample949
source136	Arabidopsis thaliana	NCBITaxon	3702	Kulturen-1	GMI_accessions	8240								sample950
source136	Arabidopsis thaliana	NCBITaxon	3702	Kulturen-1	GMI_accessions	8240								sample951
source136	Arabidopsis thaliana	NCBITaxon	3702	Kulturen-1	GMI_accessions	8240								sample952
source137	Arabidopsis thaliana	NCBITaxon	3702	Liarum	GMI_accessions	8241								sample953
source137	Arabidopsis thaliana	NCBITaxon	3702	Liarum	GMI_accessions	8241								sample954
source137	Arabidopsis thaliana	NCBITaxon	3702	Liarum	GMI_accessions	8241								sample955
source137	Arabidopsis thaliana	NCBITaxon	3702	Liarum	GMI_accessions	8241								sample956
source138	Arabidopsis thaliana	NCBITaxon	3702	Lillö-1	GMI_accessions	8242								sample957
source138	Arabidopsis thaliana	NCBITaxon	3702	Lillö-1	GMI_accessions	8242								sample958
source138	Arabidopsis thaliana	NCBITaxon	3702	Lillö-1	GMI_accessions	8242								sample959
source138	Arabidopsis thaliana	NCBITaxon	3702	Lillö-1	GMI_accessions	8242								sample960
source139	Arabidopsis thaliana	NCBITaxon	3702	PHW-2	GMI_accessions	8243								sample961
source139	Arabidopsis thaliana	NCBITaxon	3702	PHW-2	GMI_accessions	8243								sample962
source139	Arabidopsis thaliana	NCBITaxon	3702	PHW-2	GMI_accessions	8243								sample963
source139	Arabidopsis thaliana	NCBITaxon	3702	PHW-2	GMI_accessions	8243								sample964
source140	Arabidopsis thaliana	NCBITaxon	3702	Seattle-0	GMI_accessions	8245								sample965
source140	Arabidopsis thaliana	NCBITaxon	3702	Seattle-0	GMI_accessions	8245								sample966
source140	Arabidopsis thaliana	NCBITaxon	3702	Seattle-0	GMI_accessions	8245								sample967
source140	Arabidopsis thaliana	NCBITaxon	3702	Seattle-0	GMI_accessions	8245								sample968
source141	Arabidopsis thaliana	NCBITaxon	3702	San-2	GMI_accessions	8247								sample969
source141	Arabidopsis thaliana	NCBITaxon	3702	San-2	GMI_accessions	8247								sample970
source141	Arabidopsis thaliana	NCBITaxon	3702	San-2	GMI_accessions	8247								sample971
source141	Arabidopsis thaliana	NCBITaxon	3702	San-2	GMI_accessions	8247								sample972
source142	Arabidopsis thaliana	NCBITaxon	3702	Vimmerby	GMI_accessions	8249								sample973
source142	Arabidopsis thaliana	NCBITaxon	3702	Vimmerby	GMI_accessions	8249								sample974
source142	Arabidopsis thaliana	NCBITaxon	3702	Vimmerby	GMI_accessions	8249								sample975
source142	Arabidopsis thaliana	NCBITaxon	3702	Vimmerby	GMI_accessions	8249								sample976
source143	Arabidopsis thaliana	NCBITaxon	3702	Ang-0	GMI_accessions	8254								sample977
source143	Arabidopsis thaliana	NCBITaxon	3702	Ang-0	GMI_accessions	8254								sample978
source143	Arabidopsis thaliana	NCBITaxon	3702	Ang-0	GMI_accessions	8254								sample979
source143	Arabidopsis thaliana	NCBITaxon	3702	Ang-0	GMI_accessions	8254								sample980
source143	Arabidopsis thaliana	NCBITaxon	3702	Ang-0	GMI_accessions	8254								sample981
source144	Arabidopsis thaliana	NCBITaxon	3702	B?1-2	GMI_accessions	8256								sample982
source144	Arabidopsis thaliana	NCBITaxon	3702	B?1-2	GMI_accessions	8256								sample983
source144	Arabidopsis thaliana	NCBITaxon	3702	B?1-2	GMI_accessions	8256								sample984
source144	Arabidopsis thaliana	NCBITaxon	3702	B?1-2	GMI_accessions	8256								sample985
source145	Arabidopsis thaliana	NCBITaxon	3702	B?4-1	GMI_accessions	8258								sample986
source145	Arabidopsis thaliana	NCBITaxon	3702	B?4-1	GMI_accessions	8258								sample987
source145	Arabidopsis thaliana	NCBITaxon	3702	B?4-1	GMI_accessions	8258								sample988
source145	Arabidopsis thaliana	NCBITaxon	3702	B?4-1	GMI_accessions	8258								sample989
source146	Arabidopsis thaliana	NCBITaxon	3702	B?5-1	GMI_accessions	8259								sample990
source146	Arabidopsis thaliana	NCBITaxon	3702	B?5-1	GMI_accessions	8259								sample991
source146	Arabidopsis thaliana	NCBITaxon	3702	B?5-1	GMI_accessions	8259								sample992
source146	Arabidopsis thaliana	NCBITaxon	3702	B?5-1	GMI_accessions	8259								sample993
source147	Arabidopsis thaliana	NCBITaxon	3702	Bla-1	GMI_accessions	8264								sample994
source147	Arabidopsis thaliana	NCBITaxon	3702	Bla-1	GMI_accessions	8264								sample995
source147	Arabidopsis thaliana	NCBITaxon	3702	Bla-1	GMI_accessions	8264								sample996
source147	Arabidopsis thaliana	NCBITaxon	3702	Bla-1	GMI_accessions	8264								sample997
source147	Arabidopsis thaliana	NCBITaxon	3702	Bla-1	GMI_accessions	8264								sample998
source148	Arabidopsis thaliana	NCBITaxon	3702	Blh-1	GMI_accessions	8265								sample999
source148	Arabidopsis thaliana	NCBITaxon	3702	Blh-1	GMI_accessions	8265								sample1000
source148	Arabidopsis thaliana	NCBITaxon	3702	Blh-1	GMI_accessions	8265								sample1001
source148	Arabidopsis thaliana	NCBITaxon	3702	Blh-1	GMI_accessions	8265								sample1002
source148	Arabidopsis thaliana	NCBITaxon	3702	Blh-1	GMI_accessions	8265								sample1003
source149	Arabidopsis thaliana	NCBITaxon	3702	Boo2-1	GMI_accessions	8266								sample1004
source149	Arabidopsis thaliana	NCBITaxon	3702	Boo2-1	GMI_accessions	8266								sample1005
source149	Arabidopsis thaliana	NCBITaxon	3702	Boo2-1	GMI_accessions	8266								sample1006
source150	Arabidopsis thaliana	NCBITaxon	3702	Bs-1	GMI_accessions	8270								sample1007
source150	Arabidopsis thaliana	NCBITaxon	3702	Bs-1	GMI_accessions	8270								sample1008
source150	Arabidopsis thaliana	NCBITaxon	3702	Bs-1	GMI_accessions	8270								sample1009
source150	Arabidopsis thaliana	NCBITaxon	3702	Bs-1	GMI_accessions	8270								sample1010
source150	Arabidopsis thaliana	NCBITaxon	3702	Bs-1	GMI_accessions	8270								sample1011
source151	Arabidopsis thaliana	NCBITaxon	3702	Bu-0	GMI_accessions	8271								sample1012
source151	Arabidopsis thaliana	NCBITaxon	3702	Bu-0	GMI_accessions	8271								sample1013
source151	Arabidopsis thaliana	NCBITaxon	3702	Bu-0	GMI_accessions	8271								sample1014
source151	Arabidopsis thaliana	NCBITaxon	3702	Bu-0	GMI_accessions	8271								sample1015
source152	Arabidopsis thaliana	NCBITaxon	3702	Can-0	GMI_accessions	8274								sample1016
source152	Arabidopsis thaliana	NCBITaxon	3702	Can-0	GMI_accessions	8274								sample1017
source152	Arabidopsis thaliana	NCBITaxon	3702	Can-0	GMI_accessions	8274								sample1018
source152	Arabidopsis thaliana	NCBITaxon	3702	Can-0	GMI_accessions	8274								sample1019
source152	Arabidopsis thaliana	NCBITaxon	3702	Can-0	GMI_accessions	8274								sample1020
source153	Arabidopsis thaliana	NCBITaxon	3702	Cen-0	GMI_accessions	8275								sample1021
source153	Arabidopsis thaliana	NCBITaxon	3702	Cen-0	GMI_accessions	8275								sample1022
source153	Arabidopsis thaliana	NCBITaxon	3702	Cen-0	GMI_accessions	8275								sample1023
source153	Arabidopsis thaliana	NCBITaxon	3702	Cen-0	GMI_accessions	8275								sample1024
source154	Arabidopsis thaliana	NCBITaxon	3702	Dra3-1	GMI_accessions	8283								sample1025
source154	Arabidopsis thaliana	NCBITaxon	3702	Dra3-1	GMI_accessions	8283								sample1026
source154	Arabidopsis thaliana	NCBITaxon	3702	Dra3-1	GMI_accessions	8283								sample1027
source154	Arabidopsis thaliana	NCBITaxon	3702	Dra3-1	GMI_accessions	8283								sample1028
source155	Arabidopsis thaliana	NCBITaxon	3702	DraII-1	GMI_accessions	8284								sample1029
source155	Arabidopsis thaliana	NCBITaxon	3702	DraII-1	GMI_accessions	8284								sample1030
source155	Arabidopsis thaliana	NCBITaxon	3702	DraII-1	GMI_accessions	8284								sample1031
source156	Arabidopsis thaliana	NCBITaxon	3702	DraIII-1	GMI_accessions	8285								sample1032
source156	Arabidopsis thaliana	NCBITaxon	3702	DraIII-1	GMI_accessions	8285								sample1033
source156	Arabidopsis thaliana	NCBITaxon	3702	DraIII-1	GMI_accessions	8285								sample1034
source156	Arabidopsis thaliana	NCBITaxon	3702	DraIII-1	GMI_accessions	8285								sample1035
source157	Arabidopsis thaliana	NCBITaxon	3702	En-1	GMI_accessions	8290								sample1036
source157	Arabidopsis thaliana	NCBITaxon	3702	En-1	GMI_accessions	8290								sample1037
source157	Arabidopsis thaliana	NCBITaxon	3702	En-1	GMI_accessions	8290								sample1038
source157	Arabidopsis thaliana	NCBITaxon	3702	En-1	GMI_accessions	8290								sample1039
source158	Arabidopsis thaliana	NCBITaxon	3702	Gd-1	GMI_accessions	8296								sample1040
source158	Arabidopsis thaliana	NCBITaxon	3702	Gd-1	GMI_accessions	8296								sample1041
source158	Arabidopsis thaliana	NCBITaxon	3702	Gd-1	GMI_accessions	8296								sample1042
source158	Arabidopsis thaliana	NCBITaxon	3702	Gd-1	GMI_accessions	8296								sample1043
source158	Arabidopsis thaliana	NCBITaxon	3702	Gd-1	GMI_accessions	8296								sample1044
source159	Arabidopsis thaliana	NCBITaxon	3702	Ge-0	GMI_accessions	8297								sample1045
source159	Arabidopsis thaliana	NCBITaxon	3702	Ge-0	GMI_accessions	8297								sample1046
source159	Arabidopsis thaliana	NCBITaxon	3702	Ge-0	GMI_accessions	8297								sample1047
source159	Arabidopsis thaliana	NCBITaxon	3702	Ge-0	GMI_accessions	8297								sample1048
source159	Arabidopsis thaliana	NCBITaxon	3702	Ge-0	GMI_accessions	8297								sample1049
source160	Arabidopsis thaliana	NCBITaxon	3702	Gr-1	GMI_accessions	8300								sample1050
source160	Arabidopsis thaliana	NCBITaxon	3702	Gr-1	GMI_accessions	8300								sample1051
source160	Arabidopsis thaliana	NCBITaxon	3702	Gr-1	GMI_accessions	8300								sample1052
source160	Arabidopsis thaliana	NCBITaxon	3702	Gr-1	GMI_accessions	8300								sample1053
source161	Arabidopsis thaliana	NCBITaxon	3702	Hov4-1	GMI_accessions	8306								sample1054
source161	Arabidopsis thaliana	NCBITaxon	3702	Hov4-1	GMI_accessions	8306								sample1055
source161	Arabidopsis thaliana	NCBITaxon	3702	Hov4-1	GMI_accessions	8306								sample1056
source161	Arabidopsis thaliana	NCBITaxon	3702	Hov4-1	GMI_accessions	8306								sample1057
source162	Arabidopsis thaliana	NCBITaxon	3702	Hs-0	GMI_accessions	8310								sample1058
source162	Arabidopsis thaliana	NCBITaxon	3702	Hs-0	GMI_accessions	8310								sample1059
source162	Arabidopsis thaliana	NCBITaxon	3702	Hs-0	GMI_accessions	8310								sample1060
source162	Arabidopsis thaliana	NCBITaxon	3702	Hs-0	GMI_accessions	8310								sample1061
source163	Arabidopsis thaliana	NCBITaxon	3702	In-0	GMI_accessions	8311								sample1062
source163	Arabidopsis thaliana	NCBITaxon	3702	In-0	GMI_accessions	8311								sample1063
source163	Arabidopsis thaliana	NCBITaxon	3702	In-0	GMI_accessions	8311								sample1064
source163	Arabidopsis thaliana	NCBITaxon	3702	In-0	GMI_accessions	8311								sample1065
source164	Arabidopsis thaliana	NCBITaxon	3702	Is-0	GMI_accessions	8312								sample1066
source164	Arabidopsis thaliana	NCBITaxon	3702	Is-0	GMI_accessions	8312								sample1067
source164	Arabidopsis thaliana	NCBITaxon	3702	Is-0	GMI_accessions	8312								sample1068
source164	Arabidopsis thaliana	NCBITaxon	3702	Is-0	GMI_accessions	8312								sample1069
source165	Arabidopsis thaliana	NCBITaxon	3702	Jm-0	GMI_accessions	8313								sample1070
source165	Arabidopsis thaliana	NCBITaxon	3702	Jm-0	GMI_accessions	8313								sample1071
source165	Arabidopsis thaliana	NCBITaxon	3702	Jm-0	GMI_accessions	8313								sample1072
source165	Arabidopsis thaliana	NCBITaxon	3702	Jm-0	GMI_accessions	8313								sample1073
source166	Arabidopsis thaliana	NCBITaxon	3702	Ka-0	GMI_accessions	8314								sample1074
source166	Arabidopsis thaliana	NCBITaxon	3702	Ka-0	GMI_accessions	8314								sample1075
source166	Arabidopsis thaliana	NCBITaxon	3702	Ka-0	GMI_accessions	8314								sample1076
source166	Arabidopsis thaliana	NCBITaxon	3702	Ka-0	GMI_accessions	8314								sample1077
source166	Arabidopsis thaliana	NCBITaxon	3702	Ka-0	GMI_accessions	8314								sample1078
source167	Arabidopsis thaliana	NCBITaxon	3702	Lc-0	GMI_accessions	8323								sample1079
source167	Arabidopsis thaliana	NCBITaxon	3702	Lc-0	GMI_accessions	8323								sample1080
source167	Arabidopsis thaliana	NCBITaxon	3702	Lc-0	GMI_accessions	8323								sample1081
source167	Arabidopsis thaliana	NCBITaxon	3702	Lc-0	GMI_accessions	8323								sample1082
source168	Arabidopsis thaliana	NCBITaxon	3702	36708	GMI_accessions	8325								sample1083
source168	Arabidopsis thaliana	NCBITaxon	3702	36708	GMI_accessions	8325								sample1084
source168	Arabidopsis thaliana	NCBITaxon	3702	36708	GMI_accessions	8325								sample1085
source168	Arabidopsis thaliana	NCBITaxon	3702	36708	GMI_accessions	8325								sample1086
source169	Arabidopsis thaliana	NCBITaxon	3702	42675	GMI_accessions	8326								sample1087
source169	Arabidopsis thaliana	NCBITaxon	3702	42675	GMI_accessions	8326								sample1088
source169	Arabidopsis thaliana	NCBITaxon	3702	42675	GMI_accessions	8326								sample1089
source169	Arabidopsis thaliana	NCBITaxon	3702	42675	GMI_accessions	8326								sample1090
source170	Arabidopsis thaliana	NCBITaxon	3702	Lm-2	GMI_accessions	8329								sample1091
source170	Arabidopsis thaliana	NCBITaxon	3702	Lm-2	GMI_accessions	8329								sample1092
source170	Arabidopsis thaliana	NCBITaxon	3702	Lm-2	GMI_accessions	8329								sample1093
source170	Arabidopsis thaliana	NCBITaxon	3702	Lm-2	GMI_accessions	8329								sample1094
source170	Arabidopsis thaliana	NCBITaxon	3702	Lm-2	GMI_accessions	8329								sample1095
source171	Arabidopsis thaliana	NCBITaxon	3702	Lu-1	GMI_accessions	8334								sample1096
source171	Arabidopsis thaliana	NCBITaxon	3702	Lu-1	GMI_accessions	8334								sample1097
source171	Arabidopsis thaliana	NCBITaxon	3702	Lu-1	GMI_accessions	8334								sample1098
source171	Arabidopsis thaliana	NCBITaxon	3702	Lu-1	GMI_accessions	8334								sample1099
source172	Arabidopsis thaliana	NCBITaxon	3702	Lund	GMI_accessions	8335								sample1100
source172	Arabidopsis thaliana	NCBITaxon	3702	Lund	GMI_accessions	8335								sample1101
source172	Arabidopsis thaliana	NCBITaxon	3702	Lund	GMI_accessions	8335								sample1102
source172	Arabidopsis thaliana	NCBITaxon	3702	Lund	GMI_accessions	8335								sample1103
source173	Arabidopsis thaliana	NCBITaxon	3702	Mir-0	GMI_accessions	8337								sample1104
source173	Arabidopsis thaliana	NCBITaxon	3702	Mir-0	GMI_accessions	8337								sample1105
source173	Arabidopsis thaliana	NCBITaxon	3702	Mir-0	GMI_accessions	8337								sample1106
source173	Arabidopsis thaliana	NCBITaxon	3702	Mir-0	GMI_accessions	8337								sample1107
source174	Arabidopsis thaliana	NCBITaxon	3702	Na-1	GMI_accessions	8343								sample1108
source174	Arabidopsis thaliana	NCBITaxon	3702	Na-1	GMI_accessions	8343								sample1109
source174	Arabidopsis thaliana	NCBITaxon	3702	Na-1	GMI_accessions	8343								sample1110
source174	Arabidopsis thaliana	NCBITaxon	3702	Na-1	GMI_accessions	8343								sample1111
source175	Arabidopsis thaliana	NCBITaxon	3702	Ost-0	GMI_accessions	8351								sample1112
source175	Arabidopsis thaliana	NCBITaxon	3702	Ost-0	GMI_accessions	8351								sample1113
source175	Arabidopsis thaliana	NCBITaxon	3702	Ost-0	GMI_accessions	8351								sample1114
source175	Arabidopsis thaliana	NCBITaxon	3702	Ost-0	GMI_accessions	8351								sample1115
source176	Arabidopsis thaliana	NCBITaxon	3702	Pa-1	GMI_accessions	8353								sample1116
source176	Arabidopsis thaliana	NCBITaxon	3702	Pa-1	GMI_accessions	8353								sample1117
source176	Arabidopsis thaliana	NCBITaxon	3702	Pa-1	GMI_accessions	8353								sample1118
source176	Arabidopsis thaliana	NCBITaxon	3702	Pa-1	GMI_accessions	8353								sample1119
source177	Arabidopsis thaliana	NCBITaxon	3702	Per-1	GMI_accessions	8354								sample1120
source177	Arabidopsis thaliana	NCBITaxon	3702	Per-1	GMI_accessions	8354								sample1121
source177	Arabidopsis thaliana	NCBITaxon	3702	Per-1	GMI_accessions	8354								sample1122
source177	Arabidopsis thaliana	NCBITaxon	3702	Per-1	GMI_accessions	8354								sample1123
source177	Arabidopsis thaliana	NCBITaxon	3702	Per-1	GMI_accessions	8354								sample1124
source178	Arabidopsis thaliana	NCBITaxon	3702	Pla-0	GMI_accessions	8357								sample1125
source178	Arabidopsis thaliana	NCBITaxon	3702	Pla-0	GMI_accessions	8357								sample1126
source178	Arabidopsis thaliana	NCBITaxon	3702	Pla-0	GMI_accessions	8357								sample1127
source178	Arabidopsis thaliana	NCBITaxon	3702	Pla-0	GMI_accessions	8357								sample1128
source179	Arabidopsis thaliana	NCBITaxon	3702	Rak-2	GMI_accessions	8365								sample1129
source179	Arabidopsis thaliana	NCBITaxon	3702	Rak-2	GMI_accessions	8365								sample1130
source179	Arabidopsis thaliana	NCBITaxon	3702	Rak-2	GMI_accessions	8365								sample1131
source179	Arabidopsis thaliana	NCBITaxon	3702	Rak-2	GMI_accessions	8365								sample1132
source180	Arabidopsis thaliana	NCBITaxon	3702	Rd-0	GMI_accessions	8366								sample1133
source181	Arabidopsis thaliana	NCBITaxon	3702	Rev-1	GMI_accessions	8369								sample1134
source181	Arabidopsis thaliana	NCBITaxon	3702	Rev-1	GMI_accessions	8369								sample1135
source181	Arabidopsis thaliana	NCBITaxon	3702	Rev-1	GMI_accessions	8369								sample1136
source181	Arabidopsis thaliana	NCBITaxon	3702	Rev-1	GMI_accessions	8369								sample1137
source182	Arabidopsis thaliana	NCBITaxon	3702	Rsch-4	GMI_accessions	8374								sample1138
source182	Arabidopsis thaliana	NCBITaxon	3702	Rsch-4	GMI_accessions	8374								sample1139
source182	Arabidopsis thaliana	NCBITaxon	3702	Rsch-4	GMI_accessions	8374								sample1140
source182	Arabidopsis thaliana	NCBITaxon	3702	Rsch-4	GMI_accessions	8374								sample1141
source183	Arabidopsis thaliana	NCBITaxon	3702	Sanna-2	GMI_accessions	8376								sample1142
source183	Arabidopsis thaliana	NCBITaxon	3702	Sanna-2	GMI_accessions	8376								sample1143
source183	Arabidopsis thaliana	NCBITaxon	3702	Sanna-2	GMI_accessions	8376								sample1144
source183	Arabidopsis thaliana	NCBITaxon	3702	Sanna-2	GMI_accessions	8376								sample1145
source184	Arabidopsis thaliana	NCBITaxon	3702	Sap-0	GMI_accessions	8378								sample1146
source184	Arabidopsis thaliana	NCBITaxon	3702	Sap-0	GMI_accessions	8378								sample1147
source184	Arabidopsis thaliana	NCBITaxon	3702	Sap-0	GMI_accessions	8378								sample1148
source184	Arabidopsis thaliana	NCBITaxon	3702	Sap-0	GMI_accessions	8378								sample1149
source185	Arabidopsis thaliana	NCBITaxon	3702	St-0	GMI_accessions	8387								sample1150
source185	Arabidopsis thaliana	NCBITaxon	3702	St-0	GMI_accessions	8387								sample1151
source185	Arabidopsis thaliana	NCBITaxon	3702	St-0	GMI_accessions	8387								sample1152
source185	Arabidopsis thaliana	NCBITaxon	3702	St-0	GMI_accessions	8387								sample1153
source185	Arabidopsis thaliana	NCBITaxon	3702	St-0	GMI_accessions	8387								sample1154
source186	Arabidopsis thaliana	NCBITaxon	3702	Stw-0	GMI_accessions	8388								sample1155
source186	Arabidopsis thaliana	NCBITaxon	3702	Stw-0	GMI_accessions	8388								sample1156
source186	Arabidopsis thaliana	NCBITaxon	3702	Stw-0	GMI_accessions	8388								sample1157
source186	Arabidopsis thaliana	NCBITaxon	3702	Stw-0	GMI_accessions	8388								sample1158
source186	Arabidopsis thaliana	NCBITaxon	3702	Stw-0	GMI_accessions	8388								sample1159
source187	Arabidopsis thaliana	NCBITaxon	3702	Ta-0	GMI_accessions	8389								sample1160
source187	Arabidopsis thaliana	NCBITaxon	3702	Ta-0	GMI_accessions	8389								sample1161
source187	Arabidopsis thaliana	NCBITaxon	3702	Ta-0	GMI_accessions	8389								sample1162
source187	Arabidopsis thaliana	NCBITaxon	3702	Ta-0	GMI_accessions	8389								sample1163
source188	Arabidopsis thaliana	NCBITaxon	3702	Tu-0	GMI_accessions	8395								sample1164
source188	Arabidopsis thaliana	NCBITaxon	3702	Tu-0	GMI_accessions	8395								sample1165
source188	Arabidopsis thaliana	NCBITaxon	3702	Tu-0	GMI_accessions	8395								sample1166
source188	Arabidopsis thaliana	NCBITaxon	3702	Tu-0	GMI_accessions	8395								sample1167
source189	Arabidopsis thaliana	NCBITaxon	3702	Rd-0	GMI_accessions	8411								sample1168
source189	Arabidopsis thaliana	NCBITaxon	3702	Rd-0	GMI_accessions	8411								sample1169
source189	Arabidopsis thaliana	NCBITaxon	3702	Rd-0	GMI_accessions	8411								sample1170
source190	Arabidopsis thaliana	NCBITaxon	3702	Sav-0	GMI_accessions	8412								sample1171
source190	Arabidopsis thaliana	NCBITaxon	3702	Sav-0	GMI_accessions	8412								sample1172
source190	Arabidopsis thaliana	NCBITaxon	3702	Sav-0	GMI_accessions	8412								sample1173
source190	Arabidopsis thaliana	NCBITaxon	3702	Sav-0	GMI_accessions	8412								sample1174
source190	Arabidopsis thaliana	NCBITaxon	3702	Sav-0	GMI_accessions	8412								sample1175
source191	Arabidopsis thaliana	NCBITaxon	3702	Kelsterbach-4	GMI_accessions	8420								sample1176
source191	Arabidopsis thaliana	NCBITaxon	3702	Kelsterbach-4	GMI_accessions	8420								sample1177
source191	Arabidopsis thaliana	NCBITaxon	3702	Kelsterbach-4	GMI_accessions	8420								sample1178
source191	Arabidopsis thaliana	NCBITaxon	3702	Kelsterbach-4	GMI_accessions	8420								sample1179
source192	Arabidopsis thaliana	NCBITaxon	3702	Fjä1-1	GMI_accessions	8422								sample1180
source192	Arabidopsis thaliana	NCBITaxon	3702	Fjä1-1	GMI_accessions	8422								sample1181
source192	Arabidopsis thaliana	NCBITaxon	3702	Fjä1-1	GMI_accessions	8422								sample1182
source193	Arabidopsis thaliana	NCBITaxon	3702	Hov2-1	GMI_accessions	8423								sample1183
source193	Arabidopsis thaliana	NCBITaxon	3702	Hov2-1	GMI_accessions	8423								sample1184
source193	Arabidopsis thaliana	NCBITaxon	3702	Hov2-1	GMI_accessions	8423								sample1185
source193	Arabidopsis thaliana	NCBITaxon	3702	Hov2-1	GMI_accessions	8423								sample1186
source194	Arabidopsis thaliana	NCBITaxon	3702	Kas-2	GMI_accessions	8424								sample1187
source194	Arabidopsis thaliana	NCBITaxon	3702	Kas-2	GMI_accessions	8424								sample1188
source194	Arabidopsis thaliana	NCBITaxon	3702	Kas-2	GMI_accessions	8424								sample1189
source194	Arabidopsis thaliana	NCBITaxon	3702	Kas-2	GMI_accessions	8424								sample1190
source194	Arabidopsis thaliana	NCBITaxon	3702	Kas-2	GMI_accessions	8424								sample1191
source194	Arabidopsis thaliana	NCBITaxon	3702	Kas-2	GMI_accessions	8424								sample1192
source194	Arabidopsis thaliana	NCBITaxon	3702	Kas-2	GMI_accessions	8424								sample1193
source194	Arabidopsis thaliana	NCBITaxon	3702	Kas-2	GMI_accessions	8424								sample1194
source194	Arabidopsis thaliana	NCBITaxon	3702	Kas-2	GMI_accessions	8424								sample1195
source195	Arabidopsis thaliana	NCBITaxon	3702	Ull1-1	GMI_accessions	8426								sample1196
source195	Arabidopsis thaliana	NCBITaxon	3702	Ull1-1	GMI_accessions	8426								sample1197
source195	Arabidopsis thaliana	NCBITaxon	3702	Ull1-1	GMI_accessions	8426								sample1198
source195	Arabidopsis thaliana	NCBITaxon	3702	Ull1-1	GMI_accessions	8426								sample1199
source196	Arabidopsis thaliana	NCBITaxon	3702	Lisse	GMI_accessions	8430								sample1200
source196	Arabidopsis thaliana	NCBITaxon	3702	Lisse	GMI_accessions	8430								sample1201
source196	Arabidopsis thaliana	NCBITaxon	3702	Lisse	GMI_accessions	8430								sample1202
source197	Arabidopsis thaliana	NCBITaxon	3702	Vinslöv	GMI_accessions	9057								sample1203
source197	Arabidopsis thaliana	NCBITaxon	3702	Vinslöv	GMI_accessions	9057								sample1204
source197	Arabidopsis thaliana	NCBITaxon	3702	Vinslöv	GMI_accessions	9057								sample1205
source197	Arabidopsis thaliana	NCBITaxon	3702	Vinslöv	GMI_accessions	9057								sample1206
source198	Arabidopsis thaliana	NCBITaxon	3702	Västervik	GMI_accessions	9058								sample1207
source198	Arabidopsis thaliana	NCBITaxon	3702	Västervik	GMI_accessions	9058								sample1208
source198	Arabidopsis thaliana	NCBITaxon	3702	Västervik	GMI_accessions	9058								sample1209
source198	Arabidopsis thaliana	NCBITaxon	3702	Västervik	GMI_accessions	9058								sample1210
source199	Arabidopsis thaliana	NCBITaxon	3702	Wil-1-Dean-Lab	GMI_accessions	100000								sample1211
source199	Arabidopsis thaliana	NCBITaxon	3702	Wil-1-Dean-Lab	GMI_accessions	100000								sample1212
