# Supplementary material for: Measures for interoperability of phenotypic data: minimum information requirements and formatting
Source: Plant Methods. 2016 Nov 9;12:44. doi: 10.1186/s13007-016-0144-4 (PMC5103589; doi:10.1186/s13007-016-0144-4)
Supplement: Supplementary file 1 — Additional file 1. An ISA-Tab-formatted dataset of Atwell et al. [59] from GMI. [file 13007_2016_144_MOESM1_ESM.zip › dataset_basic_GMI_Atwell/tdf.txt]

Variable ID	Trait	Term Source REF	Term Accession Number	Method	Term Source REF	Term Accession Number	Scale	Term Source REF	Term Accession Number
LD	LD	TO	TO:0000344	Number of days following stratification to opening of first flower. The experiment was stopped at 200 d, and accessions that had not flowered at that point were assigned a value of 200			days	UO	33
LDV	LDV	TO	TO:0000344	Number of days to flowering under long days after 4 weeks vernalization. Seeds were stratified, and days we counted from the end of stratification. The experiment was stopped at 200 d, and accessions that had not flowered at that point were assigned a value of 200			days	UO	33
SD	SD	TO	TO:0000344	Number of days following stratification to opening of first flower. The experiment was stopped at 200 d, and accessions that had not flowered at that point were assigned a value of 200			days	UO	33
SDV	SDV	TO	TO:0000344	Number of days following stratification to opening of first flower. The experiment was stopped at 200 d, and accessions that had not flowered at that point were assigned a value of 200			days	UO	33
FT10	FT10	TO	TO:0000344	Plants were checked bi-weekly for presence of first buds, and the average flowering time of 4 plants of the same accession were collected			days	UO	33
FT16	FT16	TO	TO:0000344	Plants were checked bi-weekly for presence of first buds, and the average flowering time of 4 plants of the same accession were collected			days	UO	33
FT22	FT22	TO	TO:0000344	Plants were checked bi-weekly for presence of first buds, and the average flowering time of 4 plants of the same accession were collected			days	UO	33
Seed Dormancy	Seed Dormancy	TO	TO:0000253	Number of days of seed dry storage required to reach 50&#37 germination, or DSDS50 value (Alonso-Blanco et al., 2003). The measurement for each genotype was calculated as the average value across all available replicates			days	UO	33
Emco5	Emco5	TO	TO:0000315	All interactions were scored specifically on first true leaves as compatible, incompatible or intermediate depending on the consistency of presence / absence of sporangiophores determined on 5-10 seedlings of each genotype with three independent replications			binary
Emwa1	Emwa1	TO	TO:0000315	All interactions were scored specifically on first true leaves as compatible, incompatible or intermediate depending on the consistency of presence / absence of sporangiophores determined on 5-10 seedlings of each genotype with three independent replications			binary
Emoy*	Emoy*	TO	TO:0000315	All interactions were scored specifically on first true leaves as compatible, incompatible or intermediate depending on the consistency of presence / absence of sporangiophores determined on 5-10 seedlings of each genotype with three independent replications			binary
Hiks1	Hiks1	TO	TO:0000315	All interactions were scored specifically on first true leaves as compatible, incompatible or intermediate depending on the consistency of presence / absence of sporangiophores determined on 5-10 seedlings of each genotype with three independent replications			binary
Noco2	Noco2	TO	TO:0000315	All interactions were scored specifically on first true leaves as compatible, incompatible or intermediate depending on the consistency of presence / absence of sporangiophores determined on 5-10 seedlings of each genotype with three independent replications			binary
Li7	Li7	TO	TO:0006042	Lithium concentrations in leaves, grown in soil. Elemental analysis was performed with an ICP-MS (PerkinElmer). Sample normalized to calculated weights as described in Baxter et al., 2008
B11	B11	TO	TO:0006043	Boron concentrations in leaves, grown in soil. Elemental analysis was performed with an ICP-MS (PerkinElmer). Sample normalized to calculated weights as described in Baxter et al., 2008
Na23	Na23	TO	TO:0000526	Sodium concentrations in leaves, grown in soil. Elemental analysis was performed with an ICP-MS (PerkinElmer). Sample normalized to calculated weights as described in Baxter et al., 2008
Mg25	Mg25	TO	TO:0006044	Magnesium concentrations in leaves, grown in soil. Elemental analysis was performed with an ICP-MS (PerkinElmer). Sample normalized to calculated weights as described in Baxter et al., 2008
P31	P31	TO	TO:0006045	Phosphorus concentrations in leaves, grown in soil. Elemental analysis was performed with an ICP-MS (PerkinElmer). Sample normalized to calculated weights as described in Baxter et al., 2008
S34	S34	TO	TO:0006046	Sulfur concentrations in leaves, grown in soil. Elemental analysis was performed with an ICP-MS (PerkinElmer). Sample normalized to calculated weights as described in Baxter et al., 2008
K39	K39	TO	TO:0000513	Potassium concentrations in leaves, grown in soil. Elemental analysis was performed with an ICP-MS (PerkinElmer). Sample normalized to calculated weights as described in Baxter et al., 2008
Ca43	Ca43	TO	TO:0006047	Calcium concentrations in leaves, grown in soil. Elemental analysis was performed with an ICP-MS (PerkinElmer). Sample normalized to calculated weights as described in Baxter et al., 2008
Mn55	Mn55	TO	TO:0006048	Manganese concentrations in leaves, grown in soil. Elemental analysis was performed with an ICP-MS (PerkinElmer). Sample normalized to calculated weights as described in Baxter et al., 2008
Fe56	Fe56	TO	TO:0006049	Iron concentrations in leaves, grown in soil. Elemental analysis was performed with an ICP-MS (PerkinElmer). Sample normalized to calculated weights as described in Baxter et al., 2008
Co59	Co59	TO	TO:0006050	Cobalt concentrations in leaves, grown in soil. Elemental analysis was performed with an ICP-MS (PerkinElmer). Sample normalized to calculated weights as described in Baxter et al., 2008
Ni60	Ni60	TO	TO:0006051	Nickel concentrations in leaves, grown in soil. Elemental analysis was performed with an ICP-MS (PerkinElmer). Sample normalized to calculated weights as described in Baxter et al., 2008
Cu65	Cu65	TO	TO:0006052	Copper concentrations in leaves, grown in soil. Elemental analysis was performed with an ICP-MS (PerkinElmer). Sample normalized to calculated weights as described in Baxter et al., 2008
Zn66	Zn66	TO	TO:0006053	Zinc concentrations in leaves, grown in soil. Elemental analysis was performed with an ICP-MS (PerkinElmer). Sample normalized to calculated weights as described in Baxter et al., 2008
As75	As75	TO	TO:0006054	Arsenic concentrations in leaves, grown in soil. Elemental analysis was performed with an ICP-MS (PerkinElmer). Sample normalized to calculated weights as described in Baxter et al., 2008
Se82	Se82	TO	TO:0006055	Selenium concentrations in leaves, grown in soil. Elemental analysis was performed with an ICP-MS (PerkinElmer). Sample normalized to calculated weights as described in Baxter et al., 2008
Mo98	Mo98	TO	TO:0006056	Molybdenum concentrations in leaves, grown in soil. Elemental analysis was performed with an ICP-MS (PerkinElmer). Sample normalized to calculated weights as described in Baxter et al., 2008
Cd114	Cd114	TO	TO:0006059	Cadmium concentrations in leaves, grown in soil. Elemental analysis was performed with an ICP-MS (PerkinElmer). Sample normalized to calculated weights as described in Baxter et al., 2008
avrPphB	avrPphB	TO	TO:0000315	Following inoculation of two leaves per plant with 0.1 ml of 10 -8 cfu/ml bacteria in 10 mM MgSO4 buffer using a blunt-tipped syringe, leaf collapse was scored at 20 hrs and again at 24 hrs after inoculation. A positive score at either time point was deemed a hypersensitive response			binary
avrRpm1	avrRpm1	TO	TO:0000315	Following inoculation of two leaves per plant with 0.1 ml of 10 -8 cfu/ml bacteria in 10 mM MgSO4 buffer using a blunt-tipped syringe, leaf collapse was scored at 20 hrs and again at 24 hrs after inoculation. A positive score at either time point was deemed a hypersensitive response			binary
avrRpt2	avrRpt2	TO	TO:0000315	Following inoculation of two leaves per plant with 0.1 ml of 10 -8 cfu/ml bacteria in 10 mM MgSO4 buffer using a blunt-tipped syringe, leaf collapse was scored at 20 hrs and again at 24 hrs after inoculation. A positive score at either time point was deemed a hypersensitive response			binary
avrB	avrB	TO	TO:0000315	Following inoculation of two leaves per plant with 0.1 ml of 10 -8 cfu/ml bacteria in 10 mM MgSO4 buffer using a blunt-tipped syringe, leaf collapse was scored at 20 hrs and again at 24 hrs after inoculation. A positive score at either time point was deemed a hypersensitive response			binary
0W	0W	TO	TO:0000344	Number of days required for the bolt height to reach 5cm			days	UO	33
2W	2W	TO	TO:0000344	Number of days required for the bolt height to reach 5cm			days	UO	33
4W	4W	TO	TO:0000344	Number of days required for the bolt height to reach 5cm			days	UO	33
8W	8W	TO	TO:0000344	Number of days required for the bolt height to reach 5cm			days	UO	33
FLC	FLC	TO	TO:0002616	RNA was extracted from leaves after 4 wks of growth. FLC gene expression levels were determined by Northern hybridization quantified relative to $Beta;-TUBULIN expression
FRI	FRI	TO	TO:0002616	RNA was extracted from leaves after 4 wks of growth. FRI gene expression levels were determined by Northern hybridization quantified relative to $Beta;-TUBULIN expression
8W GH FT	8W GH FT	TO	TO:0000344	Flowering time was scored as the number of days for the bolt to reach 5cm			days	UO	33
8W GH LN	8W GH LN	TO	TO:0000241	Leaf number was scored as the number of rosette leaves and the number of cauline leaves when the bolt reached 5cm			count
0W GH FT	0W GH FT	TO	TO:0000344	Flowering time was scored as the number of days for the bolt to reach 5cm			days	UO	33
0W GH LN	0W GH LN	TO	TO:0000241	Leaf number was scored as the number of rosette leaves and the number of cauline leaves when the bolt reached 5cm
FT Field	FT Field	TO	TO:0000344	Flowering time was scored as the number of days between germination date and appearance of the first flower			days	UO	33
FT Diameter Field	FT Diameter Field	TO	TO:0000241	Longest diameter of the plant measured on the day the first flower was observed
FT GH	FT GH	TO	TO:0000344	Flowering time was scored as the number of days between germination date and appearance of the first flower			days	UO	33
FT Duration GH	FT Duration GH	TO	TO:0000366	Number of days between appearance of the first flower and the senescence of the last flower			days	UO	33
LC Duration GH	LC Duration GH	TO	TO:0000366	Number of days between germination and plant complete senescence			binary
LFS GH	LFS GH	TO	TO:0000366	Number of days between germination and senescence of the last flower
MT GH	MT GH	TO	TO:0000366	Number of days between last flower senescence and complete plant senescence
RP GH	RP GH	TO	TO:0000366	Reproduction period: number of days between the appearance of the first flower and the plant complete senescence
At1	At1	TO	TO:0000315
At1 CFU2	At1 CFU2	TO	TO:0000315
As	As	TO	TO:0000315	Four days after inoculation, leaves were scored by eye for disease symptom using a scale from 0 (no visible symptom) to 10 (leaves collapse and turn yellow), with an increment of 1.			other
As CFU2	As CFU2	TO	TO:0000315
Bs	Bs	TO	TO:0000315	Four days after inoculation, leaves were scored by eye for disease symptom using a scale from 0 (no visible symptom) to 10 (leaves collapse and turn yellow), with an increment of 1.
Bs CFU2	Bs CFU2	TO	TO:0000315	<i>In planta</i> bacterial growth (number of CFU / leaf area) of the <i>P. viridiflava</i> strain was individually measured as described in Goss and Bergelson 2006
At2	At2	TO	TO:0000315
At2 CFU2	At2 CFU2	TO	TO:0000315
As2	As2	TO	TO:0000315
As2 CFU2	As2 CFU2	TO	TO:0000315
FW	FW	TO	TO:0000652	Lesioning measured by fresh weight
DW	DW	TO	TO:0000652	Lesioning measured by dry weight
LES	LES	TO	TO:0000652	Lesioning is the presence in older leaves of necrotic spots, that spread to the whole leaf. Lesioned accessions were divided in three subgroups (mild, intermediate and severe) according to the severity of lesioning			binary
YEL	YEL	TO	TO:0006060	Yellowing is a precocious,more diffused leaf chlorosis.Accessions were divided in three subgroups (mild, intermediate and severe) according to the severity of the yellowing.			binary
LY	LY	TO	TO:0000652	Presence of lesioning and yellowing.			binary
LN10	LN10	TO	TO:0000241	Plants were checked bi-weekly for presence of first buds, and the average leaf number at flowering time of 4 plants of the same accession were collected
LN16	LN16	TO	TO:0000241	Plants were checked bi-weekly for presence of first buds, and the average leaf number at flowering time of 4 plants of the same accession were collected
LN22	LN22	TO	TO:0000241	Plants were checked bi-weekly for presence of first buds, and the average leaf number at flowering time of 4 plants of the same accession were collected
Silique 16	Silique 16	TO	TO:0002626	The length of 5 siliques was measured for each accession after growth had concluded
Silique 22	Silique 22	TO	TO:0002626	The length of 5 siliques was measured for each accession after growth had concluded
Germ 10	Germ 10	TO	TO:0006061	Days to germination of each accession were recorded daily at each temperature upon first emergence of cotyledons			days	UO	33
Germ 16	Germ 16	TO	TO:0006061	Days to germination of each accession were recorded daily at each temperature upon first emergence of cotyledons			days	UO	33
Germ 22	Germ 22	TO	TO:0006061	Days to germination of each accession were recorded daily at each temperature upon first emergence of cotyledons			days	UO	33
Width 10	Width 10	TO	TO:0006062	The diameters of 4 plants of each accession were measured and the results were expressed as an average value across all available replicates.Plants were scored 8 weeks post germination
Width 16	Width 16	TO	TO:0006062	The diameters of 4 plants of each accession were measured and the results were expressed as an average value across all available replicates.Plants were scored 5 weeks post germination
Width 22	Width 22	TO	TO:0006062	The diameters of 4 plants of each accession were measured and the results were expressed as an average value across all available replicates.Plants were scored 5 weeks post germination
Chlorosis 10	Chlorosis 10	TO	TO:0006060	Results expressed as binary data, determined by the presence (1) or absence (0) of chlorosis in all 4 plants / accession after 8wks of growth			binary
Chlorosis 16	Chlorosis 16	TO	TO:0006060	Results expressed as binary data, determined by the presence (1) or absence (0) of chlorosis in all 4 plants / accession after 5wks of growth			binary
Chlorosis 22	Chlorosis 22	TO	TO:0006060	Results expressed as binary data, determined by the presence (1) or absence (0) of chlorosis in all 4 plants / accession after 5wks of growth			binary
Anthocyanin 10	Anthocyanin 10	TO	TO:0000071	Results expressed as binary data, determined by the presence (1) or absence (0) of anthocyanin in all 4 plants / accession after 8wks of growth			binary
Anthocyanin 16	Anthocyanin 16	TO	TO:0000071	Results expressed as binary data, determined by the presence (1) or absence (0) of anthocyanin in all 4 plants / accession after 5wks of growth			binary
Anthocyanin 22	Anthocyanin 22	TO	TO:0000071	Results expressed as binary data, determined by the presence (1) or absence (0) of anthocyanin in all 4 plants / accession after 5wks of growth			binary
Leaf serr 10	Leaf serr 10	TO	TO:0006063	Average severity of serration across 4 plants was scored between 0 (entire lamina) and 1.5 (jagged serration) after 8 weeks of growth
Leaf serr 16	Leaf serr 16	TO	TO:0006063	Average severity of serration across 4 plants was scored between 0 (entire lamina) and 1.5 (jagged serration) after 5 weeks of growth
Leaf serr 22	Leaf serr 22	TO	TO:0006063	Average severity of serration across 4 plants was scored between 0 (entire lamina) and 1.5 (jagged serration) after 5 weeks of growth
Leaf roll 10	Leaf roll 10	TO	TO:0006063	Results expressed as binary data, determined by the presence (1) or absence (0) of rolled leaves in all 4 plants / accession at 8 weeks growth			binary
Leaf roll 16	Leaf roll 16	TO	TO:0006064	Results expressed as binary data, determined by the presence (1) or absence (0) of rolled leaves in all 4 plants / accession at 5 weeks growth			binary
Leaf roll 22	Leaf roll 22	TO	TO:0006064	Results expressed as binary data, determined by the presence (1) or absence (0) of rolled leaves in all 4 plants / accession at 5 weeks growth			binary
Rosette Erect 22	Rosette Erect 22	TO	TO:0006064	(22&deg;C was the only temperature at which this phenotype was frequently observed). Results were expressed as binary data, determined by the central rosette being erect (1) or not (0) in all 4 plants / accession phenotyped at 5 weeks post germination
Hypocotyl length	Hypocotyl length	TO	TO:0006065	After seven days growth under the photocycle and thermocycle treatment,plants were flattened directly on the agar and imaged on a flatbed scanner. Hypocotyl lengths were determined using NIH Image
Trichome avg C	Trichome avg C	TO	TO:0006066	Measurements were collected from leaf disks removed from the 11th leaf of plants that had been treated with 0.6ml of a water control (C). Trichome density was calculated as the trichome number per disk divided by the disk area
Trichome avg JA	Trichome avg JA	TO	TO:0006066	Measurements were collected from leaf disks removed from the 11th leaf of plants that had been treated with 0.6 ml of a 0.45mM solution of jasmonic acid (Sigma J-2500) in water (JA). Trichome density was calculated as the trichome number per disk divided by the disk area
Aphid number	Aphid number	TO	TO:0006067	On day 25 of growth,two alate females of the common peach aphid, <i>Myzus persicae</i>,were placed on each of four plants of each of the 96 genotypes. Nine days later, the number of offspring produced by these aphids on each plant was recorded.
Bacterial titer	Bacterial titer	TO	TO:0000315	Following inoculation into leaf tissues, the titers of bacteria were measured at 0 and 4 days. Bacterial titres were measured from hole-punched leaf disks ground in 200&mu;L of 10 mM MgSO4. Measurements were expressed as colony forming units per unit area and replicated in triplicate.
Seedling Growth	Seedling Growth	TO	TO:0000515	Seedling growth rate was given by leaf area divided by the number of days of growth since sowing ( in cm<SUP>2</SUP>/day)
Vern Growth	Vern Growth	TO	TO:0000515	Vegetative growth rate during vernalization was estimated as the increment of cm<SUP>2</SUP> leaf area per day between each of the three time points for which leaf area was measured
After Vern Growth	After Vern Growth	TO	TO:0000515	Vegetative growth rate after vernalization was estimated as the increment of cm<SUP>2</SUP> leaf area per day between each of the three time points for which leaf area was measured
Secondary Dormancy	Secondary Dormancy	TO	TO:0000202	Secondary dormancy was given by the slope between the germination percentages of non-dormant seeds after one and six weeks of cold treatment. Viability of non germinating seeds after cold treatment was confirmed as described in Cadman et al., 2006
Germ in dark	Germ in dark	TO	TO:0006068	The ability to germinate in the dark at 4&deg;C was measured as the percentage of non dormant seeds that can germinate during 1-week long cold exposure, in the absence of light			days	UO	33
DSDS50	DSDS50	TO	TO:0006069	Number of days of seed dry storage required to reach 50&#37; germination, or DSDS50 value (Alonso-Blanco et al., 2003)
Seed bank 133-91	Seed bank 133-91	TO	TO:0000253	Genotypes consistently decreased their percentage of germination between 91 and 133 days of dry storage. The time point for this sudden reduction in germination rate was scored by the slope between germination percentages at these two time points
Storage 7 days	Storage 7 days	TO	TO:0000253	Primary dormancy was measured as the progressive increase of germination rate measured after 7 days of dry storage
Storage 28 days	Storage 28 days	TO	TO:0000253	Primary dormancy was measured as the progressive increase of germination rate measured after 28 days of dry storage
Storage 56 days	Storage 56 days	TO	TO:0000253	Primary dormancy was measured as the progressive increase of germination rate measured after 56 days of dry storage
