# Supplementary material for: Measures for interoperability of phenotypic data: minimum information requirements and formatting
Source: Plant Methods. 2016 Nov 9;12:44. doi: 10.1186/s13007-016-0144-4 (PMC5103589; doi:10.1186/s13007-016-0144-4)
Supplement: Supplementary file 2 — Additional file 2. An ISA-Tab-formatted datasets of POLAPGEN-BD project from IPG PAS. [file 13007_2016_144_MOESM2_ESM.zip]

Archive with 9 entries (8 files):
- dataset_field_IPGPAS_Polapgen/
- dataset_field_IPGPAS_Polapgen/a_study1_phenotyping2012.txt
- dataset_field_IPGPAS_Polapgen/a_study1_phenotyping2013.txt
- dataset_field_IPGPAS_Polapgen/d_polapgen_field2012.txt
- dataset_field_IPGPAS_Polapgen/d_polapgen_field2013.txt
- dataset_field_IPGPAS_Polapgen/i_Investigation.txt
- dataset_field_IPGPAS_Polapgen/s_study1.txt
- dataset_field_IPGPAS_Polapgen/s_study2.txt
- dataset_field_IPGPAS_Polapgen/tdf_polapgen_field.txt
