# Supplementary material for: Measures for interoperability of phenotypic data: minimum information requirements and formatting
Source: Plant Methods. 2016 Nov 9;12:44. doi: 10.1186/s13007-016-0144-4 (PMC5103589; doi:10.1186/s13007-016-0144-4)
Supplement: Supplementary file 2 — Additional file 2. An ISA-Tab-formatted datasets of POLAPGEN-BD project from IPG PAS. [file 13007_2016_144_MOESM2_ESM.zip › dataset_field_IPGPAS_Polapgen/d_polapgen_field2013.txt]

Assay Name	TGW	GW_m2	GW_MS	HD	main_spike	main_stem	G_MS	TL	Wvpd	Precipitation
Assay1	54,69	630	1,15	51	7,4	60	21,1	28	6,16	273,1
Assay2	54,66	740	1,2	51	8,7	64	21,9	25	6,16	273,1
Assay3	52,51	620	1,07	51	8,1	50	20,3	25	6,16	273,1
Assay4	49,2	530	0,99	51	7,6	60	20,1	25	6,16	273,1
Assay5	51,76	490	0,82	51	6,2	51	15,9	25	6,16	273,1
Assay6	50,13	580	0,78	49	5,9	55	15,6	22	6,16	273,1
Assay7	53,71	670	1,06	49	7,7	74	19,7	22	6,16	273,1
Assay8	51,59	640	1,17	49	8,6	65	22,7	22	6,16	273,1
Assay9	55,93	510	1,11	51	8,1	68	19,9	25	6,16	273,1
Assay10	51,9	550	1,15	53	9,3	62	22,1	25	6,16	273,1
Assay11	54,24	470	1,11	53	8,7	70	20,5	25	6,16	273,1
Assay12	51,36	500	1,02	53	8,4	60	19,9	25	6,16	273,1
Assay13	52,76	510	1,11	53	8,1	53	21	28	6,16	273,1
Assay14	50,34	590	0,88	51	6,5	49	17,4	25	6,16	273,1
Assay15	50,29	480	0,86	51	6,5	46	17	25	6,16	273,1
Assay16	54,44	480	0,88	51	7,6	56	16,2	25	6,16	273,1
Assay17	53,77	530	0,81	49	6,1	67	15,1	22	6,16	273,1
Assay18	51,95	430	0,8	51	6,3	48	15,4	25	6,16	273,1
Assay19	44,13	520	0,87	53	7	55	19,6	25	6,16	273,1
Assay20	44,42	682	0,96	51	7,8	66	21,5	25	6,16	273,1
Assay21	43,81	650	0,92	53	7,8	60	21	25	6,16	273,1
Assay22	45,77	440	1,02	49	7	63	22,2	22	6,16	273,1
Assay23	46,57	515	0,8	46	6	67	17,2	22	6,16	273,1
Assay24	43,81	418	0,75	46	6,1	52	17,22	22	6,16	273,1
Assay25	51,3	520	1,1	49	7,8	69	21,5	22	6,16	273,1
Assay26	45,11	480	0,82	46	6,2	68	18,2	22	6,16	273,1
Assay27	47,88	500	0,92	49	7	62	19,3	22	6,16	273,1
Assay28	53,3	710	1,05	51	8,1	55	19,7	25	6,16	273,1
Assay29	54,14	790	1,03	49	7,1	66	19,1	22	6,16	273,1
Assay30	52,33	740	1,08	49	7,5	60	20,6	22	6,16	273,1
Assay31	55,23	750	1,09	51	7	55	19,7	28	6,16	273,1
Assay32	51,93	590	0,86	51	6	48	16,6	24	6,16	273,1
Assay33	53,56	730	1,04	49	6,8	58	19,4	22	6,16	273,1
Assay34	53,97	520	0,97	51	6,8	49	17,9	25	6,16	273,1
Assay35	54,11	490	0,7	51	6,4	48	12,9	25	6,16	273,1
Assay36	58,72	580	0,83	51	6,7	56	14,1	25	6,16	273,1
Assay37	47,17	510	0,85	49	6,4	57	18	25	6,16	273,1
Assay38	47,85	588	0,89	46	6,6	53	18,6	22	6,16	273,1
Assay39	45,96	590	0,84	46	6,6	55	18,3	22	6,16	273,1
Assay40	51	460	0,77	46	5,5	43	15	20	6,16	273,1
Assay41	51,03	680	0,79	46	5,2	57	15,5	22	6,16	273,1
Assay42	52,79	660	0,64	46	5,1	53	12,2	22	6,16	273,1
Assay43	57,56	670	1,23	51	8,7	75	21,3	25	6,16	273,1
Assay44	54,35	770	1,21	51	8,6	78	22,3	25	6,16	273,1
Assay45	52,99	710	1,17	53	8,6	67	22,1	25	6,16	273,1
Assay46	46,18	530	1,04	53	8,2	50	22,5	25	6,16	273,1
Assay47	46,48	480	0,9	51	7,8	52	19,3	25	6,16	273,1
Assay48	45	450	0,97	51	7,7	55	21,6	25	6,16	273,1
Assay49	49,12	510	0,89	49	7	77	18,2	22	6,16	273,1
Assay50	49,95	620	1,05	51	8,3	70	21	25	6,16	273,1
Assay51	47,71	540	1	51	7,8	70	21	25	6,16	273,1
Assay52	45,32	620	0,98	53	7,7	45	21,6	25	6,16	273,1
Assay53	48,15	590	1,17	51	9	69	24,3	25	6,16	273,1
Assay54	47,09	560	1,05	53	8,5	50	22,3	25	6,16	273,1
Assay55	48,12	460	0,95	53	7,5	55	19,7	25	6,16	273,1
Assay56	49,91	550	1,07	51	8,4	63	21,5	25	6,16	273,1
Assay57	47,93	520	0,83	53	6,9	60	17,4	25	6,16	273,1
Assay58	43,07	450	0,83	49	6,8	54	19,2	22	6,16	273,1
Assay59	44,1	510	0,81	46	5,9	43	18,3	22	6,16	273,1
Assay60	44,69	420	0,8	49	6,2	44	17,9	22	6,16	273,1
Assay61	54,4	580	0,99	49	7,9	66	18,2	22	6,16	273,1
Assay62	52,66	560	0,93	51	7	52	17,7	25	6,16	273,1
Assay63	51,78	620	0,93	49	7,2	67	18	22	6,16	273,1
Assay64	48,27	420	0,92	51	7,1	50	19,1	25	6,16	273,1
Assay65	53,37	460	1,11	51	7,2	48	20,8	25	6,16	273,1
Assay66	50,54	440	1,03	49	7,5	48	20,4	22	6,16	273,1
Assay67	54,76	660	0,92	46	6,4	51	16,8	22	6,16	273,1
Assay68	54,2	560	0,95	49	6,8	45	17,6	22	6,16	273,1
Assay69	53,65	510	0,74	49	5,2	42	13,7	22	6,16	273,1
Assay70	50,24	630	1,05	49	7,8	62	20,8	25	6,16	273,1
Assay71	53,55	650	1,09	49	8,1	63	20,3	22	6,16	273,1
Assay72	52,11	560	1,06	49	7,8	60	20,4	25	6,16	273,1
Assay73	40,17	505	0,71	51	6,7	49	17,7	25	6,16	273,1
Assay74	43,72	510	0,8	51	7	48	18,3	25	6,16	273,1
Assay75	40,56	440	0,72	51	6,9	50	17,8	25	6,16	273,1
Assay76	54,13	740	1,22	53	8,2	70	22,5	25	6,16	273,1
Assay77	50,9	650	1,07	51	8	78	21,1	25	6,16	273,1
Assay78	50,5	640	1,1	51	8	75	21,8	25	6,16	273,1
Assay79	54,12	565	0,96	51	7	53	17,7	25	6,16	273,1
Assay80	52,34	510	0,87	51	6,8	49	16,7	25	6,16	273,1
Assay81	51,59	480	0,88	49	6,9	53	17	22	6,16	273,1
Assay82	52,79	450	0,91	49	6	56	17,2	22	6,16	273,1
Assay83	53,97	410	0,68	49	4,6	42	12,6	22	6,16	273,1
Assay84	51,53	550	0,77	46	5,3	50	15	22	6,16	273,1
Assay85	47,89	705	0,89	49	6,4	56	18,5	25	6,16	273,1
Assay86	50,6	635	1,01	46	7	60	19,9	22	6,16	273,1
Assay87	50,85	600	1,02	49	7,1	54	20	22	6,16	273,1
Assay88	46,54	490	0,73	49	6,5	45	15,6	22	6,16	273,1
Assay89	45,54	570	0,8	46	6	53	17,5	22	6,16	273,1
Assay90	43,38	580	0,64	46	5	50	14,8	22	6,16	273,1
Assay91	54,68	480	0,94	51	6,8	53	17,1	28	6,16	273,1
Assay92	52,65	410	0,8	51	6,5	48	15,1	25	6,16	273,1
Assay93	54,14	440	0,88	51	7,5	47	16,2	25	6,16	273,1
Assay94	56,44	560	1,22	51	9,3	66	21,6	25	6,16	273,1
Assay95	52,4	510	1,18	51	8,7	70	22,5	25	6,16	273,1
Assay96	54,15	570	1,05	51	8,6	70	19,3	25	6,16	273,1
Assay97	48,34	700	0,73	51	6	47	15,1	22	6,16	273,1
Assay98	49,82	840	0,84	49	6,1	60	16,8	22	6,16	273,1
Assay99	48,15	750	0,81	51	6,6	54	16,8	25	6,16	273,1
Assay100	51,55	490	0,76	51	6,8	50	14,8	20	6,16	273,1
Assay101	50,32	590	0,79	51	5,9	58	15,6	22	6,16	273,1
Assay102	53,33	510	0,75	49	6	50	14,1	22	6,16	273,1
Assay103	53,45	630	1,04	51	7,4	46	19,4	25	6,16	273,1
Assay104	49,14	540	0,86	51	7	47	17,4	25	6,16	273,1
Assay105	53,01	580	1,02	51	8,5	43	19,3	25	6,16	273,1
Assay106	55,88	410	0,67	51	5,9	52	11,9	25	6,16	273,1
Assay107	55,45	460	0,87	51	7,1	65	15,6	25	6,16	273,1
Assay108	53,43	420	0,9	51	7,1	55	16,9	22	6,16	273,1
Assay109	53,92	504	1,1	51	8,2	60	20,4	28	6,16	273,1
Assay110	49,79	430	0,93	53	7,4	50	18,7	25	6,16	273,1
Assay111	54,03	420	1,09	51	8,8	54	20,1	25	6,16	273,1
Assay112	49,17	650	1,01	51	7,8	65	20,5	25	6,16	273,1
Assay113	52,23	590	1,03	49	7,4	64	19,7	22	6,16	273,1
Assay114	53,61	610	0,89	51	7,7	63	16,6	25	6,16	273,1
Assay115	51,26	490	0,77	49	6,2	56	15,1	25	6,16	273,1
Assay116	50	550	0,8	49	5,9	58	16	22	6,16	273,1
Assay117	50,9	550	0,85	49	6,4	52	16,6	25	6,16	273,1
Assay118	55,25	520	0,99	51	7,3	54	17,9	25	6,16	273,1
Assay119	52,74	580	1,04	49	7,3	58	19,7	22	6,16	273,1
Assay120	53,09	550	0,93	51	7,3	52	17,5	25	6,16	273,1
Assay121	52,14	450	0,98	51	7,3	40	18,7	25	6,16	273,1
Assay122	56,72	525	1,09	49	8	52	19,2	22	6,16	273,1
Assay123	53,2	510	0,92	49	7,5	42	17,2	22	6,16	273,1
Assay124	50,82	650	1,24	53	8,9	56	24,3	28	6,16	273,1
Assay125	51,47	725	1,19	51	8,1	70	23,1	25	6,16	273,1
Assay126	49,34	660	1,2	51	8,3	60	24,3	25	6,16	273,1
Assay127	52,28	640	1,19	51	8,6	68	22,8	25	6,16	273,1
Assay128	49,62	520	1,04	51	7,6	70	21	25	6,16	273,1
Assay129	54,37	645	1,16	51	8,3	65	21,3	25	6,16	273,1
Assay130	54,89	500	1	51	6,8	68	18,2	25	6,16	273,1
Assay131	51,04	660	0,83	46	5,8	65	16,3	22	6,16	273,1
Assay132	51,95	560	0,9	46	6,6	60	17,4	22	6,16	273,1
Assay133	48,31	485	0,72	53	6,3	58	14,8	28	6,16	273,1
Assay134	49,47	575	0,94	49	7,2	66	18,9	22	6,16	273,1
Assay135	44,59	570	0,77	49	6,4	54	17,2	22	6,16	273,1
Assay136	50,39	595	1,02	51	7	63	20,3	25	6,16	273,1
Assay137	50	485	1	51	7,9	50	20	25	6,16	273,1
Assay138	51,64	595	1,07	51	8,5	56	20,7	25	6,16	273,1
Assay139	55,67	530	1,17	53	8,4	63	21	25	6,16	273,1
Assay140	51,63	680	1,04	51	8,1	60	20,2	25	6,16	273,1
Assay141	53,76	630	1,09	51	7,4	54	20,2	25	6,16	273,1
Assay142	50	640	0,77	49	5,7	55	15,3	22	6,16	273,1
Assay143	50,94	715	0,92	46	6,3	62	18,1	22	6,16	273,1
Assay144	51,12	660	0,82	49	6,9	58	16,1	22	6,16	273,1
Assay145	51,04	590	1,08	51	8,2	44	21,2	25	6,16	273,1
Assay146	49,25	530	0,98	51	7,4	46	19,9	22	6,16	273,1
Assay147	50,29	620	1,2	51	8,3	48	23,8	22	6,16	273,1
Assay148	48,73	490	0,89	49	7,4	54	18,33	22	6,16	273,1
Assay149	48,03	590	0,95	49	7	57	19,8	22	6,16	273,1
Assay150	50,87	470	1	49	8,4	57	19,6	22	6,16	273,1
Assay151	52,36	580	1,22	53	9,4	54	23,3	25	6,16	273,1
Assay152	46,91	520	1,03	53	7,3	50	22	25	6,16	273,1
Assay153	52,03	640	1,23	53	8	55	23,6	25	6,16	273,1
Assay154	49,08	580	1,01	53	7,7	58	20,6	25	6,16	273,1
Assay155	49,95	665	0,93	51	7,1	52	18,6	25	6,16	273,1
Assay156	49,94	540	0,84	51	6,2	50	16,9	25	6,16	273,1
Assay157	50,07	580	0,72	49	5,4	61	14,3	22	6,16	273,1
Assay158	50,66	480	0,77	49	6	53	15,1	22	6,16	273,1
Assay159	54,44	530	0,82	49	6,2	54	15,1	22	6,16	273,1
Assay160	53,05	470	1,05	53	8,3	67	19,7	25	6,16	273,1
Assay161	52,14	460	1	53	8,2	61	19,2	25	6,16	273,1
Assay162	49,84	540	0,96	51	7,1	60	19,3	25	6,16	273,1
Assay163	58,47	590	0,95	51	6,8	54	16,3	25	6,16	273,1
Assay164	56,4	580	0,91	51	6,5	49	16,1	22	6,16	273,1
Assay165	58,17	630	0,95	49	6,8	59	16,4	22	6,16	273,1
Assay166	49,04	540	0,87	51	7	61	17,8	25	6,16	273,1
Assay167	50,91	520	0,89	51	7,1	59	17,5	25	6,16	273,1
Assay168	49,72	690	1,06	51	7,8	62	21,4	22	6,16	273,1
Assay169	55,03	490	1,07	51	8,3	55	19,5	25	6,16	273,1
Assay170	51,32	561	0,89	49	6,9	55	17,4	22	6,16	273,1
Assay171	54,21	441	1,1	51	7,2	60	20,2	25	6,16	273,1
Assay172	51,55	640	1,13	51	8,2	70	21,9	25	6,16	273,1
Assay173	55,37	580	1,11	51	7,9	60	20,1	25	6,16	273,1
Assay174	51,24	625	1,08	51	7,8	62	21	25	6,16	273,1
Assay175	46,45	650	0,98	51	7,4	50	21,1	25	6,16	273,1
Assay176	44,28	520	0,89	51	6,9	61	20,1	25	6,16	273,1
Assay177	46,1	640	1,03	51	6,7	62	22,3	25	6,16	273,1
Assay178	47,68	390	0,86	51	7,6	56	18,1	25	6,16	273,1
Assay179	49,89	470	0,9	51	6,9	55	18,1	25	6,16	273,1
Assay180	47,12	450	0,77	51	6,7	52	16,3	25	6,16	273,1
Assay181	47,64	550	0,71	49	6,4	54	14,8	22	6,16	273,1
Assay182	46,54	420	0,61	49	5,5	54	13	22	6,16	273,1
Assay183	49,25	500	0,66	49	5,6	56	13,3	22	6,16	273,1
Assay184	43,52	440	0,94	49	7,2	56	21,6	22	6,16	273,1
Assay185	44,41	330	0,9	51	6,7	47	20,2	22	6,16	273,1
Assay186	43,76	460	0,95	49	7,2	58	21,8	22	6,16	273,1
Assay187	41,25	390	0,89	51	6,5	57	21,6	25	6,16	273,1
Assay188	43,12	370	0,86	49	6	61	19,9	22	6,16	273,1
Assay189	41,98	370	0,85	49	6,7	50	20,2	22	6,16	273,1
Assay190	54,46	520	1,01	51	8,1	52	18,6	25	6,16	273,1
Assay191	52,96	495	0,99	49	7	58	18,6	22	6,16	273,1
Assay192	54,55	590	1,08	51	7,9	48	19,8	25	6,16	273,1
Assay193	54,96	410	0,74	49	5,8	40	13,5	22	6,16	273,1
Assay194	52,09	390	0,57	49	4,6	56	11	22	6,16	273,1
Assay195	52,44	450	0,67	49	5,3	48	12,7	22	6,16	273,1
Assay196	51,67	530	1,05	49	8	68	20,3	25	6,16	273,1
Assay197	50,17	590	0,87	46	6,1	63	17,3	22	6,16	273,1
Assay198	52,47	510	1,04	49	8,8	53	19,8	22	6,16	273,1
Assay199	44,62	360	0,76	49	6,1	50	17,1	22	6,16	273,1
Assay200	44,93	380	0,65	46	5,3	54	14,4	22	6,16	273,1
Assay201	40,3	340	0,54	49	5,2	46	13,5	22	6,16	273,1
Assay202	48,38	650	0,75	49	5,7	51	15,4	22	6,16	273,1
Assay203	54,61	590	0,98	46	7	68	18	22	6,16	273,1
Assay204	52,34	570	0,92	49	6,6	45	17,5	22	6,16	273,1
Assay205	47,08	430	0,81	49	6,5	54	17,1	22	6,16	273,1
Assay206	51,42	570	0,91	46	6,2	52	17,6	22	6,16	273,1
Assay207	49,66	470	0,87	46	6,4	46	17,5	22	6,16	273,1
Assay208	49,86	430	0,7	46	5,2	45	14	20	6,16	273,1
Assay209	50,95	460	0,75	44	6	52	14,7	20	6,16	273,1
Assay210	51,01	450	0,7	44	5,2	52	13,8	20	6,16	273,1
Assay211	50,46	560	1,21	53	9,3	58	24	25	6,16	273,1
Assay212	52,22	560	1,18	51	9	60	22,5	22	6,16	273,1
Assay213	51,99	610	1,12	53	8,7	60	21,6	25	6,16	273,1
Assay214	47,87	350	0,68	49	6	57	14,1	22	6,16	273,1
Assay215	43,25	490	0,71	46	5,9	49	16,3	22	6,16	273,1
Assay216	44,59	420	0,65	46	5,4	50	14,6	22	6,16	273,1
Assay217	45,74	550	0,62	49	5	47	13,6	22	6,16	273,1
Assay218	50,14	550	0,71	46	5,6	60	14,2	22	6,16	273,1
Assay219	45,93	600	0,67	46	5,1	52	14,5	22	6,16	273,1
Assay220	54,17	680	1,27	53	9,9	70	23,5	25	6,16	273,1
Assay221	52,18	780	1,29	51	9,8	67	24,8	25	6,16	273,1
Assay222	52,14	530	1,19	51	9	70	22,9	25	6,16	273,1
Assay223	49,47	680	0,94	49	6,9	53	18,9	22	6,16	273,1
Assay224	47,09	560	0,86	49	6,1	59	18,2	22	6,16	273,1
Assay225	46,93	540	0,77	46	5,9	54	16,3	22	6,16	273,1
Assay226	49,87	520	0,76	49	5,6	52	15,3	22	6,16	273,1
Assay227	46,19	590	0,68	46	5,5	62	14,7	22	6,16	273,1
Assay228	50,63	670	0,8	46	5,9	65	15,8	22	6,16	273,1
Assay229	45,52	528	0,66	49	5	46	14,5	22	6,16	273,1
Assay230	48,36	450	0,8	49	6,3	47	16,5	22	6,16	273,1
Assay231	46,42	490	0,75	49	6,4	53	16,2	22	6,16	273,1
Assay232	48,01	440	0,89	51	7,7	50	18,6	25	6,16	273,1
Assay233	48,23	520	0,93	51	7,2	63	19,2	25	6,16	273,1
Assay234	52,98	580	0,96	51	7,5	52	18,1	25	6,16	273,1
Assay235	57,64	430	1,03	53	7,8	58	17,8	25	6,16	273,1
Assay236	52,22	500	0,83	53	7,5	53	15,8	25	6,16	273,1
Assay237	58,9	530	1,07	53	8	60	18,2	25	6,16	273,1
Assay238	48,83	520	0,88	49	6,6	57	18	22	6,16	273,1
Assay239	50,93	480	0,83	49	6,3	53	16,2	22	6,16	273,1
Assay240	50,07	460	0,67	49	5,7	46	13,4	22	6,16	273,1
Assay241	49,39	660	1,05	53	7,5	50	21,2	25	6,16	273,1
Assay242	52,57	672	1,15	53	7,9	60	21,8	25	6,16	273,1
Assay243	51,56	690	1,25	51	8,7	55	24,3	25	6,16	273,1
Assay244	42,68	490	0,65	49	5,3	54	15,3	22	6,16	273,1
Assay245	43,55	460	0,68	46	5,2	52	15,5	22	6,16	273,1
Assay246	47,25	510	0,79	46	5,5	60	16,7	22	6,16	273,1
Assay247	47,52	450	0,78	49	6,2	48	16,5	22	6,16	273,1
Assay248	48,18	350	0,82	51	6,7	40	17	22	6,16	273,1
Assay249	44,91	390	0,75	49	6,6	44	16,7	22	6,16	273,1
Assay250	48,31	460	0,74	51	5,8	47	15,4	22	6,16	273,1
Assay251	49,57	470	0,7	49	5,6	56	14,1	22	6,16	273,1
Assay252	49,32	440	0,58	51	4,8	47	11,8	25	6,16	273,1
Assay253	45,6	470	0,68	49	6,9	57	15	22	6,16	273,1
Assay254	49,65	360	0,71	49	6,5	52	14,2	22	6,16	273,1
Assay255	47,68	370	0,72	51	7,2	50	15,1	22	6,16	273,1
Assay256	51,41	440	0,95	51	7,1	58	18,4	25	6,16	273,1
Assay257	54,35	450	0,88	49	7,1	53	16,1	22	6,16	273,1
Assay258	49,69	450	0,79	51	6	56	15,9	25	6,16	273,1
Assay259	45,92	710	0,97	51	8,4	63	21,1	25	6,16	273,1
Assay260	48,33	810	1,04	51	9,1	60	21,6	25	6,16	273,1
Assay261	46,52	700	0,95	51	8	55	20,4	25	6,16	273,1
Assay262	47,68	600	0,74	49	5,6	52	15,5	22	6,16	273,1
Assay263	50,39	655	0,78	46	5,1	56	15,5	22	6,16	273,1
Assay264	52,66	580	0,83	49	6,2	45	15,8	22	6,16	273,1
Assay265	43,35	540	0,89	49	7,2	52	20,6	22	6,16	273,1
Assay266	43,24	520	0,85	49	7,3	57	19,6	22	6,16	273,1
Assay267	42,76	520	0,73	49	6,7	54	17	25	6,16	273,1
Assay268	51,93	410	0,89	51	6,6	55	17,1	25	6,16	273,1
Assay269	49,51	460	0,81	49	6,5	54	16,4	22	6,16	273,1
Assay270	52,46	420	0,96	51	7,7	58	18,3	25	6,16	273,1
Assay271	47,33	450	0,85	49	6,9	45	18	22	6,16	273,1
Assay272	46,71	480	0,79	49	5,7	50	17	22	6,16	273,1
Assay273	46,08	540	0,81	46	6,4	55	17,6	20	6,16	273,1
Assay274	59,64	380	0,98	51	7,7	61	16,5	25	6,16	273,1
Assay275	56,64	480	0,9	51	7	56	15,9	25	6,16	273,1
Assay276	57,54	470	0,96	51	7,8	56	16,7	25	6,16	273,1
Assay277	44,1	510	0,73	46	6	50	16,6	22	6,16	273,1
Assay278	45,75	490	0,52	44	5	50	11,3	20	6,16	273,1
Assay279	47,3	420	0,67	44	5,3	46	14,1	20	6,16	273,1
Assay280	42,97	460	0,83	51	6,9	55	19,2	25	6,16	273,1
Assay281	43,63	380	0,89	51	7,7	41	20,4	22	6,16	273,1
Assay282	47,17	400	0,87	49	6,9	45	18,4	22	6,16	273,1
Assay283	47,87	500	0,74	49	6	47	15,5	22	6,16	273,1
Assay284	49,53	480	0,63	46	5,1	53	12,8	22	6,16	273,1
Assay285	50,14	520	0,7	46	5,9	52	13,9	22	6,16	273,1
Assay286	54,95	570	1	53	7,8	62	18,2	25	6,16	273,1
Assay287	53,56	450	0,96	51	7,3	53	18	22	6,16	273,1
Assay288	54,85	490	0,91	53	6,9	50	16,5	25	6,16	273,1
Assay289	53,69	660	0,96	51	7,8	41	17,9	25	6,16	273,1
Assay290	55,84	610	0,86	49	6,3	50	15,4	22	6,16	273,1
Assay291	52,41	730	1,02	49	7,6	51	19,5	22	6,16	273,1
Assay292	53,71	590	1,1	53	9	63	20,5	28	6,16	273,1
Assay293	50,81	480	1,07	53	8	52	21,1	25	6,16	273,1
Assay294	54,68	540	1,21	53	8	51	22,2	25	6,16	273,1
Assay295	43,24	440	0,59	46	5,8	46	13,6	20	6,16	273,1
Assay296	45,3	400	0,45	46	4,4	43	10	22	6,16	273,1
Assay297	41,78	470	0,49	44	4,2	50	11,8	20	6,16	273,1
Assay298	48,08	470	0,83	51	6,2	47	17,2	25	6,16	273,1
Assay299	45,71	400	0,64	49	5,5	44	14	22	6,16	273,1
Assay300	47,77	390	0,71	49	5,8	47	14,8	22	6,16	273,1
Assay301	54,74	700	1,14	53	7,7	57	20,9	25	6,16	273,1
Assay302	52,44	880	1,25	51	9	65	23,8	25	6,16	273,1
Assay303	49,87	750	1,12	51	8,5	54	22,4	25	6,16	273,1
Assay304	49,32	260	0,58	44	5,6	45	11,8	20	6,16	273,1
Assay305	41,81	270	0,49	44	4,6	52	11,6	20	6,16	273,1
Assay306	51,09	370	0,89	44	7	45	17,4	20	6,16	273,1
