# Supplementary material for: Measures for interoperability of phenotypic data: minimum information requirements and formatting
Source: Plant Methods. 2016 Nov 9;12:44. doi: 10.1186/s13007-016-0144-4 (PMC5103589; doi:10.1186/s13007-016-0144-4)
Supplement: Supplementary file 2 — Additional file 2. An ISA-Tab-formatted datasets of POLAPGEN-BD project from IPG PAS. [file 13007_2016_144_MOESM2_ESM.zip › dataset_field_IPGPAS_Polapgen/i_Investigation.txt]

ONTOLOGY SOURCE REFERENCE
Term Source Name	OBI	EFO	BIRNLEX	PO	GAZ	UO	NCBITaxon	ENVO	GRO
Term Source File	http://data.bioontology.org/ontologies/OBI	http://data.bioontology.org/ontologies/EFO	http://data.bioontology.org/ontologies/BIRNLEX	http://data.bioontology.org/ontologies/PO	http://purl.obolibrary.org/obo/GAZ	http://purl.obolibrary.org/obo/UO	http://data.bioontology.org/ontologies/NCBITAXON	http://purl.obolibrary.org/obo/ENVO	http://bioportal.bioontology.org/ontologies/GRO
Term Source Version	23	118	1	10
Term Source Description	Ontology for Biomedical Investigations	Experimental Factor Ontology	Biomedical Informatics Research Network Project Lexicon	Plant Ontology	Gazetteer	Unit Ontology	NCBI taxonomy	Environment Ontology	Gene regulation ontology
INVESTIGATION
Investigation Identifier
Investigation Title	POLAPGEN-BD field experiment
Investigation Description	A public subset of POLAPGEN-BD project's data from field experiments 2011-2013
Investigation Submission Date	2015-09-01
Investigation Public Release Date	2015-09-01
Comment [Created with configuration]	isaconfig-phenotyping-field
Comment [Last Opened With Configuration]	isaconfig-phenotyping-field
INVESTIGATION PUBLICATIONS
Investigation PubMed ID
Investigation Publication DOI
Investigation Publication Author List	Mikołajczak Krzysztof; et al.
Investigation Publication Title	Quantitative trait loci for yield and yield-related traits in spring barley populations derived from crosses between European and Syrian cultivars.
Investigation Publication Status	submitted
Investigation Publication Status Term Accession Number	1794
Investigation Publication Status Term Source REF	EFO
INVESTIGATION CONTACTS
Investigation Person Last Name	Kuczyńska	Krajewski	Ćwiek
Investigation Person First Name	Anetta	Paweł	Hanna
Investigation Person Mid Initials
Investigation Person Email	akuc@igr.poznan.pl	pkra@igr.poznan.pl	hcwi@igr.poznan.pl
Investigation Person Phone
Investigation Person Fax
Investigation Person Address	Strzeszyńska 34, 60-479 Poznań	Strzeszyńska 34, 60-479 Poznań	Strzeszyńska 34, 60-479 Poznań
Investigation Person Affiliation	IPG PAS	IPG PAS	IPG PAS
Investigation Person Roles	investigator	investigator;data analyst	data coder
Investigation Person Roles Term Accession Number	1739	1739;1734	1735
Investigation Person Roles Term Source REF	EFO	EFO	EFO
STUDY
Study Identifier	IPGPAS_POLAPGEN_study01
Study Title	POLAPGEN field
Study Description	POLAPGEN field experiment 2012
Study Submission Date	2015-09-01
Study Public Release Date	2015-09-01
Study File Name	s_study1.txt
STUDY DESIGN DESCRIPTORS
Study Design Type	Randomized complete block design
Study Design Type Term Accession Number	500007
Study Design Type Term Source REF	OBI
STUDY PUBLICATIONS
Study PubMed ID
Study Publication DOI
Study Publication Author List
Study Publication Title
Study Publication Status
Study Publication Status Term Accession Number
Study Publication Status Term Source REF
STUDY FACTORS
Study Factor Name	Replication
Study Factor Type	replicate
Study Factor Type Term Accession Number	683
Study Factor Type Term Source REF	EFO
STUDY ASSAYS
Study Assay File Name	a_study1_phenotyping2012.txt
Study Assay Measurement Type	phenotyping
Study Assay Measurement Type Term Accession Number	23
Study Assay Measurement Type Term Source REF	OBI
Study Assay Technology Type
Study Assay Technology Type Term Accession Number
Study Assay Technology Type Term Source REF
Study Assay Technology Platform
STUDY PROTOCOLS
Study Protocol Name	Rooting	Aerial conditions	Nutrition	Watering	Sampling	Data transformation
Study Protocol Type	Rooting	Aerial conditions	Nutrition	Watering	Sampling	Data transformation
Study Protocol Type Term Accession Number
Study Protocol Type Term Source REF
Study Protocol Description			Each year fertiliser was added according to the soil-test recommendations for the cultivation of fodder barley.
Study Protocol URI
Study Protocol Version
Study Protocol Parameters Name	Rooting medium; Plot size; Sowing density	Length of light period;Day temperature;Night temperature;Daily photon flux;Air humidity	Type of fertiliser;N before fertilisation;Amount of fertiliser	Volume;Frequency;Irrigation type	Experimental unit	Trait Definition File
Study Protocol Parameters Name Term Accession Number	;;	;;;;	;;	;;
Study Protocol Parameters Name Term Source REF	;;	;;;;	;;	;;
Study Protocol Components Name
Study Protocol Components Type
Study Protocol Components Type Term Accession Number
Study Protocol Components Type Term Source REF
STUDY CONTACTS
Study Person Last Name	Mikołajczak	Kuczyńska
Study Person First Name	Krzysztof	Anetta
Study Person Mid Initials
Study Person Email	kmik@igr.poznan.pl	akuc@igr.poznan.pl
Study Person Phone
Study Person Fax
Study Person Address	Strzeszyńska 34, 60-479 Poznań	Strzeszyńska 34, 60-479 Poznań
Study Person Affiliation	IPG PAS	IPG PAS
Study Person Roles	experiment performer	investigator
Study Person Roles Term Accession Number	647	1739
Study Person Roles Term Source REF	EFO	EFO
STUDY
Study Identifier	IPGPAS_POLAPGEN_study02
Study Title	POLAPGEN field
Study Description	POLAPGEN field experiment 2013
Study Submission Date	2015-09-01
Study Public Release Date	2015-09-01
Study File Name	s_study2.txt
STUDY DESIGN DESCRIPTORS
Study Design Type	Randomized complete block design
Study Design Type Term Accession Number	500007
Study Design Type Term Source REF	OBI
STUDY PUBLICATIONS
Study PubMed ID
Study Publication DOI
Study Publication Author List
Study Publication Title
Study Publication Status
Study Publication Status Term Accession Number
Study Publication Status Term Source REF
STUDY FACTORS
Study Factor Name	Replication
Study Factor Type	replicate
Study Factor Type Term Accession Number	683
Study Factor Type Term Source REF	EFO
STUDY ASSAYS
Study Assay File Name	a_study1_phenotyping2013.txt
Study Assay Measurement Type	phenotyping
Study Assay Measurement Type Term Accession Number	23
Study Assay Measurement Type Term Source REF	OBI
Study Assay Technology Type
Study Assay Technology Type Term Accession Number
Study Assay Technology Type Term Source REF
Study Assay Technology Platform
STUDY PROTOCOLS
Study Protocol Name	Rooting	Aerial conditions	Nutrition	Watering	Sampling	Data transformation
Study Protocol Type	Rooting	Aerial conditions	Nutrition	Watering	Sampling	Data transformation
Study Protocol Type Term Accession Number
Study Protocol Type Term Source REF
Study Protocol Description			Each year fertiliser was added according to the soil-test recommendations for the cultivation of fodder barley.
Study Protocol URI
Study Protocol Version
Study Protocol Parameters Name	Rooting medium; Plot size; Sowing density	Length of light period;Day temperature;Night temperature;Daily photon flux;Air humidity	Type of fertiliser;N before fertilisation;Amount of fertiliser	Volume;Frequency;Irrigation type	Experimental unit	Trait Definition File
Study Protocol Parameters Name Term Accession Number	;;;;;	;;;;	;;	;;
Study Protocol Parameters Name Term Source REF	;;;;;	;;;;	;;	;;
Study Protocol Components Name
Study Protocol Components Type
Study Protocol Components Type Term Accession Number
Study Protocol Components Type Term Source REF
STUDY CONTACTS
Study Person Last Name	Mikołajczak	Kuczyńska
Study Person First Name	Krzysztof	Anetta
Study Person Mid Initials
Study Person Email	kmik@igr.poznan.pl	akuc@igr.poznan.pl
Study Person Phone
Study Person Fax
Study Person Address	Strzeszyńska 34, 60-479 Poznań	Strzeszyńska 34, 60-479 Poznań
Study Person Affiliation	IPG PAS	IPG PAS
Study Person Roles	experiment performer	investigator
Study Person Roles Term Accession Number	647	1739
Study Person Roles Term Source REF	EFO	EFO
