# Supplementary material for: Measures for interoperability of phenotypic data: minimum information requirements and formatting
Source: Plant Methods. 2016 Nov 9;12:44. doi: 10.1186/s13007-016-0144-4 (PMC5103589; doi:10.1186/s13007-016-0144-4)
Supplement: Supplementary file 2 — Additional file 2. An ISA-Tab-formatted datasets of POLAPGEN-BD project from IPG PAS. [file 13007_2016_144_MOESM2_ESM.zip › dataset_field_IPGPAS_Polapgen/s_study1.txt]

Source Name	Characteristics[Organism]	Term Source REF	Term Accession Number	Characteristics[Infraspecific name]	Term Source REF	Term Accession Number	Characteristics[Seed origin]	Term Source REF	Term Accession Number	Characteristics[Study start]	Characteristics[Study duration]	Characteristics[Growth facility]	Characteristics[Geographic location]	Term Source REF	Term Accession Number	Protocol REF	Parameter Value[Rooting medium]	Term Source REF	Term Accession Number	Parameter Value[Plot size]	Unit	Term Source REF	Term Accession Number	Parameter Value[Sowing density]	Parameter Value[pH]	Protocol REF	Parameter Value[Air humidity]	Parameter Value[Daily photon flux]	Parameter Value[Length of light period]	Parameter Value[Day temperature]	Parameter Value[Night temperature]	Protocol REF	Parameter Value[N before fertilisation]	Parameter Value[Type of fertiliser]	Parameter Value[Amount of fertiliser]	Protocol REF	Parameter Value[Irrigation type]	Parameter Value[Volume]	Parameter Value[Frequency]	Factor Value[Replication]	Protocol REF	Parameter Value[Experimental unit]	Term Source REF	Term Accession Number	Sample Name
Source2	Hordeum vulgare	NCBITaxon	112509	GeH001			IPG PAS			2012		field	Cerekwica	GAZ	12675	Rooting	luvisol	ENVO	2248	1	m2	UO	80	300		Aerial conditions				14.5		Nutrition				Watering	no irrigation			1	Sampling	plot			Sample1
Source2	Hordeum vulgare	NCBITaxon	112509	GeH001			IPG PAS			2012		field	Cerekwica	GAZ	12675	Rooting	luvisol	ENVO	2248	1	m2	UO	80	300		Aerial conditions				14.5		Nutrition				Watering	no irrigation			2	Sampling	plot			Sample2
Source2	Hordeum vulgare	NCBITaxon	112509	GeH001			IPG PAS			2012		field	Cerekwica	GAZ	12675	Rooting	luvisol	ENVO	2248	1	m2	UO	80	300		Aerial conditions				14.5		Nutrition				Watering	no irrigation			3	Sampling	plot			Sample3
Source3	Hordeum vulgare	NCBITaxon	112509	GeH002			IPG PAS			2012		field	Cerekwica	GAZ	12675	Rooting	luvisol	ENVO	2248	1	m2	UO	80	300		Aerial conditions				14.5		Nutrition				Watering	no irrigation			1	Sampling	plot			Sample4
Source3	Hordeum vulgare	NCBITaxon	112509	GeH002			IPG PAS			2012		field	Cerekwica	GAZ	12675	Rooting	luvisol	ENVO	2248	1	m2	UO	80	300		Aerial conditions				14.5		Nutrition				Watering	no irrigation			2	Sampling	plot			Sample5
Source3	Hordeum vulgare	NCBITaxon	112509	GeH002			IPG PAS			2012		field	Cerekwica	GAZ	12675	Rooting	luvisol	ENVO	2248	1	m2	UO	80	300		Aerial conditions				14.5		Nutrition				Watering	no irrigation			3	Sampling	plot			Sample6
Source4	Hordeum vulgare	NCBITaxon	112509	GeH003			IPG PAS			2012		field	Cerekwica	GAZ	12675	Rooting	luvisol	ENVO	2248	1	m2	UO	80	300		Aerial conditions				14.5		Nutrition				Watering	no irrigation			1	Sampling	plot			Sample7
Source4	Hordeum vulgare	NCBITaxon	112509	GeH003			IPG PAS			2012		field	Cerekwica	GAZ	12675	Rooting	luvisol	ENVO	2248	1	m2	UO	80	300		Aerial conditions				14.5		Nutrition				Watering	no irrigation			2	Sampling	plot			Sample8
Source4	Hordeum vulgare	NCBITaxon	112509	GeH003			IPG PAS			2012		field	Cerekwica	GAZ	12675	Rooting	luvisol	ENVO	2248	1	m2	UO	80	300		Aerial conditions				14.5		Nutrition				Watering	no irrigation			3	Sampling	plot			Sample9
Source5	Hordeum vulgare	NCBITaxon	112509	GeH004			IPG PAS			2012		field	Cerekwica	GAZ	12675	Rooting	luvisol	ENVO	2248	1	m2	UO	80	300		Aerial conditions				14.5		Nutrition				Watering	no irrigation			1	Sampling	plot			Sample10
Source5	Hordeum vulgare	NCBITaxon	112509	GeH004			IPG PAS			2012		field	Cerekwica	GAZ	12675	Rooting	luvisol	ENVO	2248	1	m2	UO	80	300		Aerial conditions				14.5		Nutrition				Watering	no irrigation			2	Sampling	plot			Sample11
Source5	Hordeum vulgare	NCBITaxon	112509	GeH004			IPG PAS			2012		field	Cerekwica	GAZ	12675	Rooting	luvisol	ENVO	2248	1	m2	UO	80	300		Aerial conditions				14.5		Nutrition				Watering	no irrigation			3	Sampling	plot			Sample12
Source6	Hordeum vulgare	NCBITaxon	112509	GeH005			IPG PAS			2012		field	Cerekwica	GAZ	12675	Rooting	luvisol	ENVO	2248	1	m2	UO	80	300		Aerial conditions				14.5		Nutrition				Watering	no irrigation			1	Sampling	plot			Sample13
Source6	Hordeum vulgare	NCBITaxon	112509	GeH005			IPG PAS			2012		field	Cerekwica	GAZ	12675	Rooting	luvisol	ENVO	2248	1	m2	UO	80	300		Aerial conditions				14.5		Nutrition				Watering	no irrigation			2	Sampling	plot			Sample14
Source6	Hordeum vulgare	NCBITaxon	112509	GeH005			IPG PAS			2012		field	Cerekwica	GAZ	12675	Rooting	luvisol	ENVO	2248	1	m2	UO	80	300		Aerial conditions				14.5		Nutrition				Watering	no irrigation			3	Sampling	plot			Sample15
Source7	Hordeum vulgare	NCBITaxon	112509	GeH006			IPG PAS			2012		field	Cerekwica	GAZ	12675	Rooting	luvisol	ENVO	2248	1	m2	UO	80	300		Aerial conditions				14.5		Nutrition				Watering	no irrigation			1	Sampling	plot			Sample16
Source7	Hordeum vulgare	NCBITaxon	112509	GeH006			IPG PAS			2012		field	Cerekwica	GAZ	12675	Rooting	luvisol	ENVO	2248	1	m2	UO	80	300		Aerial conditions				14.5		Nutrition				Watering	no irrigation			2	Sampling	plot			Sample17
Source7	Hordeum vulgare	NCBITaxon	112509	GeH006			IPG PAS			2012		field	Cerekwica	GAZ	12675	Rooting	luvisol	ENVO	2248	1	m2	UO	80	300		Aerial conditions				14.5		Nutrition				Watering	no irrigation			3	Sampling	plot			Sample18
Source8	Hordeum vulgare	NCBITaxon	112509	GeH007			IPG PAS			2012		field	Cerekwica	GAZ	12675	Rooting	luvisol	ENVO	2248	1	m2	UO	80	300		Aerial conditions				14.5		Nutrition				Watering	no irrigation			1	Sampling	plot			Sample19
Source8	Hordeum vulgare	NCBITaxon	112509	GeH007			IPG PAS			2012		field	Cerekwica	GAZ	12675	Rooting	luvisol	ENVO	2248	1	m2	UO	80	300		Aerial conditions				14.5		Nutrition				Watering	no irrigation			2	Sampling	plot			Sample20
Source8	Hordeum vulgare	NCBITaxon	112509	GeH007			IPG PAS			2012		field	Cerekwica	GAZ	12675	Rooting	luvisol	ENVO	2248	1	m2	UO	80	300		Aerial conditions				14.5		Nutrition				Watering	no irrigation			3	Sampling	plot			Sample21
Source9	Hordeum vulgare	NCBITaxon	112509	GeH009			IPG PAS			2012		field	Cerekwica	GAZ	12675	Rooting	luvisol	ENVO	2248	1	m2	UO	80	300		Aerial conditions				14.5		Nutrition				Watering	no irrigation			1	Sampling	plot			Sample22
Source9	Hordeum vulgare	NCBITaxon	112509	GeH009			IPG PAS			2012		field	Cerekwica	GAZ	12675	Rooting	luvisol	ENVO	2248	1	m2	UO	80	300		Aerial conditions				14.5		Nutrition				Watering	no irrigation			2	Sampling	plot			Sample23
Source9	Hordeum vulgare	NCBITaxon	112509	GeH009			IPG PAS			2012		field	Cerekwica	GAZ	12675	Rooting	luvisol	ENVO	2248	1	m2	UO	80	300		Aerial conditions				14.5		Nutrition				Watering	no irrigation			3	Sampling	plot			Sample24
Source10	Hordeum vulgare	NCBITaxon	112509	GeH010			IPG PAS			2012		field	Cerekwica	GAZ	12675	Rooting	luvisol	ENVO	2248	1	m2	UO	80	300		Aerial conditions				14.5		Nutrition				Watering	no irrigation			1	Sampling	plot			Sample25
Source10	Hordeum vulgare	NCBITaxon	112509	GeH010			IPG PAS			2012		field	Cerekwica	GAZ	12675	Rooting	luvisol	ENVO	2248	1	m2	UO	80	300		Aerial conditions				14.5		Nutrition				Watering	no irrigation			2	Sampling	plot			Sample26
Source10	Hordeum vulgare	NCBITaxon	112509	GeH010			IPG PAS			2012		field	Cerekwica	GAZ	12675	Rooting	luvisol	ENVO	2248	1	m2	UO	80	300		Aerial conditions				14.5		Nutrition				Watering	no irrigation			3	Sampling	plot			Sample27
Source11	Hordeum vulgare	NCBITaxon	112509	GeH011			IPG PAS			2012		field	Cerekwica	GAZ	12675	Rooting	luvisol	ENVO	2248	1	m2	UO	80	300		Aerial conditions				14.5		Nutrition				Watering	no irrigation			1	Sampling	plot			Sample28
Source11	Hordeum vulgare	NCBITaxon	112509	GeH011			IPG PAS			2012		field	Cerekwica	GAZ	12675	Rooting	luvisol	ENVO	2248	1	m2	UO	80	300		Aerial conditions				14.5		Nutrition				Watering	no irrigation			2	Sampling	plot			Sample29
Source11	Hordeum vulgare	NCBITaxon	112509	GeH011			IPG PAS			2012		field	Cerekwica	GAZ	12675	Rooting	luvisol	ENVO	2248	1	m2	UO	80	300		Aerial conditions				14.5		Nutrition				Watering	no irrigation			3	Sampling	plot			Sample30
Source12	Hordeum vulgare	NCBITaxon	112509	GeH012			IPG PAS			2012		field	Cerekwica	GAZ	12675	Rooting	luvisol	ENVO	2248	1	m2	UO	80	300		Aerial conditions				14.5		Nutrition				Watering	no irrigation			1	Sampling	plot			Sample31
Source12	Hordeum vulgare	NCBITaxon	112509	GeH012			IPG PAS			2012		field	Cerekwica	GAZ	12675	Rooting	luvisol	ENVO	2248	1	m2	UO	80	300		Aerial conditions				14.5		Nutrition				Watering	no irrigation			2	Sampling	plot			Sample32
Source12	Hordeum vulgare	NCBITaxon	112509	GeH012			IPG PAS			2012		field	Cerekwica	GAZ	12675	Rooting	luvisol	ENVO	2248	1	m2	UO	80	300		Aerial conditions				14.5		Nutrition				Watering	no irrigation			3	Sampling	plot			Sample33
Source13	Hordeum vulgare	NCBITaxon	112509	GeH013			IPG PAS			2012		field	Cerekwica	GAZ	12675	Rooting	luvisol	ENVO	2248	1	m2	UO	80	300		Aerial conditions				14.5		Nutrition				Watering	no irrigation			1	Sampling	plot			Sample34
Source13	Hordeum vulgare	NCBITaxon	112509	GeH013			IPG PAS			2012		field	Cerekwica	GAZ	12675	Rooting	luvisol	ENVO	2248	1	m2	UO	80	300		Aerial conditions				14.5		Nutrition				Watering	no irrigation			2	Sampling	plot			Sample35
Source13	Hordeum vulgare	NCBITaxon	112509	GeH013			IPG PAS			2012		field	Cerekwica	GAZ	12675	Rooting	luvisol	ENVO	2248	1	m2	UO	80	300		Aerial conditions				14.5		Nutrition				Watering	no irrigation			3	Sampling	plot			Sample36
Source14	Hordeum vulgare	NCBITaxon	112509	GeH016			IPG PAS			2012		field	Cerekwica	GAZ	12675	Rooting	luvisol	ENVO	2248	1	m2	UO	80	300		Aerial conditions				14.5		Nutrition				Watering	no irrigation			1	Sampling	plot			Sample37
Source14	Hordeum vulgare	NCBITaxon	112509	GeH016			IPG PAS			2012		field	Cerekwica	GAZ	12675	Rooting	luvisol	ENVO	2248	1	m2	UO	80	300		Aerial conditions				14.5		Nutrition				Watering	no irrigation			2	Sampling	plot			Sample38
Source14	Hordeum vulgare	NCBITaxon	112509	GeH016			IPG PAS			2012		field	Cerekwica	GAZ	12675	Rooting	luvisol	ENVO	2248	1	m2	UO	80	300		Aerial conditions				14.5		Nutrition				Watering	no irrigation			3	Sampling	plot			Sample39
Source15	Hordeum vulgare	NCBITaxon	112509	GeH017			IPG PAS			2012		field	Cerekwica	GAZ	12675	Rooting	luvisol	ENVO	2248	1	m2	UO	80	300		Aerial conditions				14.5		Nutrition				Watering	no irrigation			1	Sampling	plot			Sample40
Source15	Hordeum vulgare	NCBITaxon	112509	GeH017			IPG PAS			2012		field	Cerekwica	GAZ	12675	Rooting	luvisol	ENVO	2248	1	m2	UO	80	300		Aerial conditions				14.5		Nutrition				Watering	no irrigation			2	Sampling	plot			Sample41
Source15	Hordeum vulgare	NCBITaxon	112509	GeH017			IPG PAS			2012		field	Cerekwica	GAZ	12675	Rooting	luvisol	ENVO	2248	1	m2	UO	80	300		Aerial conditions				14.5		Nutrition				Watering	no irrigation			3	Sampling	plot			Sample42
Source16	Hordeum vulgare	NCBITaxon	112509	GeH018			IPG PAS			2012		field	Cerekwica	GAZ	12675	Rooting	luvisol	ENVO	2248	1	m2	UO	80	300		Aerial conditions				14.5		Nutrition				Watering	no irrigation			1	Sampling	plot			Sample43
Source16	Hordeum vulgare	NCBITaxon	112509	GeH018			IPG PAS			2012		field	Cerekwica	GAZ	12675	Rooting	luvisol	ENVO	2248	1	m2	UO	80	300		Aerial conditions				14.5		Nutrition				Watering	no irrigation			2	Sampling	plot			Sample44
Source16	Hordeum vulgare	NCBITaxon	112509	GeH018			IPG PAS			2012		field	Cerekwica	GAZ	12675	Rooting	luvisol	ENVO	2248	1	m2	UO	80	300		Aerial conditions				14.5		Nutrition				Watering	no irrigation			3	Sampling	plot			Sample45
Source17	Hordeum vulgare	NCBITaxon	112509	GeH019			IPG PAS			2012		field	Cerekwica	GAZ	12675	Rooting	luvisol	ENVO	2248	1	m2	UO	80	300		Aerial conditions				14.5		Nutrition				Watering	no irrigation			1	Sampling	plot			Sample46
Source17	Hordeum vulgare	NCBITaxon	112509	GeH019			IPG PAS			2012		field	Cerekwica	GAZ	12675	Rooting	luvisol	ENVO	2248	1	m2	UO	80	300		Aerial conditions				14.5		Nutrition				Watering	no irrigation			2	Sampling	plot			Sample47
Source17	Hordeum vulgare	NCBITaxon	112509	GeH019			IPG PAS			2012		field	Cerekwica	GAZ	12675	Rooting	luvisol	ENVO	2248	1	m2	UO	80	300		Aerial conditions				14.5		Nutrition				Watering	no irrigation			3	Sampling	plot			Sample48
Source18	Hordeum vulgare	NCBITaxon	112509	GeH020			IPG PAS			2012		field	Cerekwica	GAZ	12675	Rooting	luvisol	ENVO	2248	1	m2	UO	80	300		Aerial conditions				14.5		Nutrition				Watering	no irrigation			1	Sampling	plot			Sample49
Source18	Hordeum vulgare	NCBITaxon	112509	GeH020			IPG PAS			2012		field	Cerekwica	GAZ	12675	Rooting	luvisol	ENVO	2248	1	m2	UO	80	300		Aerial conditions				14.5		Nutrition				Watering	no irrigation			2	Sampling	plot			Sample50
Source18	Hordeum vulgare	NCBITaxon	112509	GeH020			IPG PAS			2012		field	Cerekwica	GAZ	12675	Rooting	luvisol	ENVO	2248	1	m2	UO	80	300		Aerial conditions				14.5		Nutrition				Watering	no irrigation			3	Sampling	plot			Sample51
Source19	Hordeum vulgare	NCBITaxon	112509	GeH021			IPG PAS			2012		field	Cerekwica	GAZ	12675	Rooting	luvisol	ENVO	2248	1	m2	UO	80	300		Aerial conditions				14.5		Nutrition				Watering	no irrigation			1	Sampling	plot			Sample52
Source19	Hordeum vulgare	NCBITaxon	112509	GeH021			IPG PAS			2012		field	Cerekwica	GAZ	12675	Rooting	luvisol	ENVO	2248	1	m2	UO	80	300		Aerial conditions				14.5		Nutrition				Watering	no irrigation			2	Sampling	plot			Sample53
Source19	Hordeum vulgare	NCBITaxon	112509	GeH021			IPG PAS			2012		field	Cerekwica	GAZ	12675	Rooting	luvisol	ENVO	2248	1	m2	UO	80	300		Aerial conditions				14.5		Nutrition				Watering	no irrigation			3	Sampling	plot			Sample54
Source20	Hordeum vulgare	NCBITaxon	112509	GeH022			IPG PAS			2012		field	Cerekwica	GAZ	12675	Rooting	luvisol	ENVO	2248	1	m2	UO	80	300		Aerial conditions				14.5		Nutrition				Watering	no irrigation			1	Sampling	plot			Sample55
Source20	Hordeum vulgare	NCBITaxon	112509	GeH022			IPG PAS			2012		field	Cerekwica	GAZ	12675	Rooting	luvisol	ENVO	2248	1	m2	UO	80	300		Aerial conditions				14.5		Nutrition				Watering	no irrigation			2	Sampling	plot			Sample56
Source20	Hordeum vulgare	NCBITaxon	112509	GeH022			IPG PAS			2012		field	Cerekwica	GAZ	12675	Rooting	luvisol	ENVO	2248	1	m2	UO	80	300		Aerial conditions				14.5		Nutrition				Watering	no irrigation			3	Sampling	plot			Sample57
Source21	Hordeum vulgare	NCBITaxon	112509	GeH023			IPG PAS			2012		field	Cerekwica	GAZ	12675	Rooting	luvisol	ENVO	2248	1	m2	UO	80	300		Aerial conditions				14.5		Nutrition				Watering	no irrigation			1	Sampling	plot			Sample58
Source21	Hordeum vulgare	NCBITaxon	112509	GeH023			IPG PAS			2012		field	Cerekwica	GAZ	12675	Rooting	luvisol	ENVO	2248	1	m2	UO	80	300		Aerial conditions				14.5		Nutrition				Watering	no irrigation			2	Sampling	plot			Sample59
Source21	Hordeum vulgare	NCBITaxon	112509	GeH023			IPG PAS			2012		field	Cerekwica	GAZ	12675	Rooting	luvisol	ENVO	2248	1	m2	UO	80	300		Aerial conditions				14.5		Nutrition				Watering	no irrigation			3	Sampling	plot			Sample60
Source22	Hordeum vulgare	NCBITaxon	112509	GeH024			IPG PAS			2012		field	Cerekwica	GAZ	12675	Rooting	luvisol	ENVO	2248	1	m2	UO	80	300		Aerial conditions				14.5		Nutrition				Watering	no irrigation			1	Sampling	plot			Sample61
Source22	Hordeum vulgare	NCBITaxon	112509	GeH024			IPG PAS			2012		field	Cerekwica	GAZ	12675	Rooting	luvisol	ENVO	2248	1	m2	UO	80	300		Aerial conditions				14.5		Nutrition				Watering	no irrigation			2	Sampling	plot			Sample62
Source22	Hordeum vulgare	NCBITaxon	112509	GeH024			IPG PAS			2012		field	Cerekwica	GAZ	12675	Rooting	luvisol	ENVO	2248	1	m2	UO	80	300		Aerial conditions				14.5		Nutrition				Watering	no irrigation			3	Sampling	plot			Sample63
Source23	Hordeum vulgare	NCBITaxon	112509	GeH025			IPG PAS			2012		field	Cerekwica	GAZ	12675	Rooting	luvisol	ENVO	2248	1	m2	UO	80	300		Aerial conditions				14.5		Nutrition				Watering	no irrigation			1	Sampling	plot			Sample64
Source23	Hordeum vulgare	NCBITaxon	112509	GeH025			IPG PAS			2012		field	Cerekwica	GAZ	12675	Rooting	luvisol	ENVO	2248	1	m2	UO	80	300		Aerial conditions				14.5		Nutrition				Watering	no irrigation			2	Sampling	plot			Sample65
Source23	Hordeum vulgare	NCBITaxon	112509	GeH025			IPG PAS			2012		field	Cerekwica	GAZ	12675	Rooting	luvisol	ENVO	2248	1	m2	UO	80	300		Aerial conditions				14.5		Nutrition				Watering	no irrigation			3	Sampling	plot			Sample66
Source24	Hordeum vulgare	NCBITaxon	112509	GeH026			IPG PAS			2012		field	Cerekwica	GAZ	12675	Rooting	luvisol	ENVO	2248	1	m2	UO	80	300		Aerial conditions				14.5		Nutrition				Watering	no irrigation			1	Sampling	plot			Sample67
Source24	Hordeum vulgare	NCBITaxon	112509	GeH026			IPG PAS			2012		field	Cerekwica	GAZ	12675	Rooting	luvisol	ENVO	2248	1	m2	UO	80	300		Aerial conditions				14.5		Nutrition				Watering	no irrigation			2	Sampling	plot			Sample68
Source24	Hordeum vulgare	NCBITaxon	112509	GeH026			IPG PAS			2012		field	Cerekwica	GAZ	12675	Rooting	luvisol	ENVO	2248	1	m2	UO	80	300		Aerial conditions				14.5		Nutrition				Watering	no irrigation			3	Sampling	plot			Sample69
Source25	Hordeum vulgare	NCBITaxon	112509	GeH027			IPG PAS			2012		field	Cerekwica	GAZ	12675	Rooting	luvisol	ENVO	2248	1	m2	UO	80	300		Aerial conditions				14.5		Nutrition				Watering	no irrigation			1	Sampling	plot			Sample70
Source25	Hordeum vulgare	NCBITaxon	112509	GeH027			IPG PAS			2012		field	Cerekwica	GAZ	12675	Rooting	luvisol	ENVO	2248	1	m2	UO	80	300		Aerial conditions				14.5		Nutrition				Watering	no irrigation			2	Sampling	plot			Sample71
Source25	Hordeum vulgare	NCBITaxon	112509	GeH027			IPG PAS			2012		field	Cerekwica	GAZ	12675	Rooting	luvisol	ENVO	2248	1	m2	UO	80	300		Aerial conditions				14.5		Nutrition				Watering	no irrigation			3	Sampling	plot			Sample72
Source26	Hordeum vulgare	NCBITaxon	112509	GeH028			IPG PAS			2012		field	Cerekwica	GAZ	12675	Rooting	luvisol	ENVO	2248	1	m2	UO	80	300		Aerial conditions				14.5		Nutrition				Watering	no irrigation			1	Sampling	plot			Sample73
Source26	Hordeum vulgare	NCBITaxon	112509	GeH028			IPG PAS			2012		field	Cerekwica	GAZ	12675	Rooting	luvisol	ENVO	2248	1	m2	UO	80	300		Aerial conditions				14.5		Nutrition				Watering	no irrigation			2	Sampling	plot			Sample74
Source26	Hordeum vulgare	NCBITaxon	112509	GeH028			IPG PAS			2012		field	Cerekwica	GAZ	12675	Rooting	luvisol	ENVO	2248	1	m2	UO	80	300		Aerial conditions				14.5		Nutrition				Watering	no irrigation			3	Sampling	plot			Sample75
Source27	Hordeum vulgare	NCBITaxon	112509	GeH029			IPG PAS			2012		field	Cerekwica	GAZ	12675	Rooting	luvisol	ENVO	2248	1	m2	UO	80	300		Aerial conditions				14.5		Nutrition				Watering	no irrigation			1	Sampling	plot			Sample76
Source27	Hordeum vulgare	NCBITaxon	112509	GeH029			IPG PAS			2012		field	Cerekwica	GAZ	12675	Rooting	luvisol	ENVO	2248	1	m2	UO	80	300		Aerial conditions				14.5		Nutrition				Watering	no irrigation			2	Sampling	plot			Sample77
Source27	Hordeum vulgare	NCBITaxon	112509	GeH029			IPG PAS			2012		field	Cerekwica	GAZ	12675	Rooting	luvisol	ENVO	2248	1	m2	UO	80	300		Aerial conditions				14.5		Nutrition				Watering	no irrigation			3	Sampling	plot			Sample78
Source28	Hordeum vulgare	NCBITaxon	112509	GeH031			IPG PAS			2012		field	Cerekwica	GAZ	12675	Rooting	luvisol	ENVO	2248	1	m2	UO	80	300		Aerial conditions				14.5		Nutrition				Watering	no irrigation			1	Sampling	plot			Sample79
Source28	Hordeum vulgare	NCBITaxon	112509	GeH031			IPG PAS			2012		field	Cerekwica	GAZ	12675	Rooting	luvisol	ENVO	2248	1	m2	UO	80	300		Aerial conditions				14.5		Nutrition				Watering	no irrigation			2	Sampling	plot			Sample80
Source28	Hordeum vulgare	NCBITaxon	112509	GeH031			IPG PAS			2012		field	Cerekwica	GAZ	12675	Rooting	luvisol	ENVO	2248	1	m2	UO	80	300		Aerial conditions				14.5		Nutrition				Watering	no irrigation			3	Sampling	plot			Sample81
Source29	Hordeum vulgare	NCBITaxon	112509	GeH032			IPG PAS			2012		field	Cerekwica	GAZ	12675	Rooting	luvisol	ENVO	2248	1	m2	UO	80	300		Aerial conditions				14.5		Nutrition				Watering	no irrigation			1	Sampling	plot			Sample82
Source29	Hordeum vulgare	NCBITaxon	112509	GeH032			IPG PAS			2012		field	Cerekwica	GAZ	12675	Rooting	luvisol	ENVO	2248	1	m2	UO	80	300		Aerial conditions				14.5		Nutrition				Watering	no irrigation			2	Sampling	plot			Sample83
Source29	Hordeum vulgare	NCBITaxon	112509	GeH032			IPG PAS			2012		field	Cerekwica	GAZ	12675	Rooting	luvisol	ENVO	2248	1	m2	UO	80	300		Aerial conditions				14.5		Nutrition				Watering	no irrigation			3	Sampling	plot			Sample84
Source30	Hordeum vulgare	NCBITaxon	112509	GeH033			IPG PAS			2012		field	Cerekwica	GAZ	12675	Rooting	luvisol	ENVO	2248	1	m2	UO	80	300		Aerial conditions				14.5		Nutrition				Watering	no irrigation			1	Sampling	plot			Sample85
Source30	Hordeum vulgare	NCBITaxon	112509	GeH033			IPG PAS			2012		field	Cerekwica	GAZ	12675	Rooting	luvisol	ENVO	2248	1	m2	UO	80	300		Aerial conditions				14.5		Nutrition				Watering	no irrigation			2	Sampling	plot			Sample86
Source30	Hordeum vulgare	NCBITaxon	112509	GeH033			IPG PAS			2012		field	Cerekwica	GAZ	12675	Rooting	luvisol	ENVO	2248	1	m2	UO	80	300		Aerial conditions				14.5		Nutrition				Watering	no irrigation			3	Sampling	plot			Sample87
Source31	Hordeum vulgare	NCBITaxon	112509	GeH034			IPG PAS			2012		field	Cerekwica	GAZ	12675	Rooting	luvisol	ENVO	2248	1	m2	UO	80	300		Aerial conditions				14.5		Nutrition				Watering	no irrigation			1	Sampling	plot			Sample88
Source31	Hordeum vulgare	NCBITaxon	112509	GeH034			IPG PAS			2012		field	Cerekwica	GAZ	12675	Rooting	luvisol	ENVO	2248	1	m2	UO	80	300		Aerial conditions				14.5		Nutrition				Watering	no irrigation			2	Sampling	plot			Sample89
Source31	Hordeum vulgare	NCBITaxon	112509	GeH034			IPG PAS			2012		field	Cerekwica	GAZ	12675	Rooting	luvisol	ENVO	2248	1	m2	UO	80	300		Aerial conditions				14.5		Nutrition				Watering	no irrigation			3	Sampling	plot			Sample90
Source32	Hordeum vulgare	NCBITaxon	112509	GeH036			IPG PAS			2012		field	Cerekwica	GAZ	12675	Rooting	luvisol	ENVO	2248	1	m2	UO	80	300		Aerial conditions				14.5		Nutrition				Watering	no irrigation			1	Sampling	plot			Sample91
Source32	Hordeum vulgare	NCBITaxon	112509	GeH036			IPG PAS			2012		field	Cerekwica	GAZ	12675	Rooting	luvisol	ENVO	2248	1	m2	UO	80	300		Aerial conditions				14.5		Nutrition				Watering	no irrigation			2	Sampling	plot			Sample92
Source32	Hordeum vulgare	NCBITaxon	112509	GeH036			IPG PAS			2012		field	Cerekwica	GAZ	12675	Rooting	luvisol	ENVO	2248	1	m2	UO	80	300		Aerial conditions				14.5		Nutrition				Watering	no irrigation			3	Sampling	plot			Sample93
Source33	Hordeum vulgare	NCBITaxon	112509	GeH039			IPG PAS			2012		field	Cerekwica	GAZ	12675	Rooting	luvisol	ENVO	2248	1	m2	UO	80	300		Aerial conditions				14.5		Nutrition				Watering	no irrigation			1	Sampling	plot			Sample94
Source33	Hordeum vulgare	NCBITaxon	112509	GeH039			IPG PAS			2012		field	Cerekwica	GAZ	12675	Rooting	luvisol	ENVO	2248	1	m2	UO	80	300		Aerial conditions				14.5		Nutrition				Watering	no irrigation			2	Sampling	plot			Sample95
Source33	Hordeum vulgare	NCBITaxon	112509	GeH039			IPG PAS			2012		field	Cerekwica	GAZ	12675	Rooting	luvisol	ENVO	2248	1	m2	UO	80	300		Aerial conditions				14.5		Nutrition				Watering	no irrigation			3	Sampling	plot			Sample96
Source34	Hordeum vulgare	NCBITaxon	112509	GeH040			IPG PAS			2012		field	Cerekwica	GAZ	12675	Rooting	luvisol	ENVO	2248	1	m2	UO	80	300		Aerial conditions				14.5		Nutrition				Watering	no irrigation			1	Sampling	plot			Sample97
Source34	Hordeum vulgare	NCBITaxon	112509	GeH040			IPG PAS			2012		field	Cerekwica	GAZ	12675	Rooting	luvisol	ENVO	2248	1	m2	UO	80	300		Aerial conditions				14.5		Nutrition				Watering	no irrigation			2	Sampling	plot			Sample98
Source34	Hordeum vulgare	NCBITaxon	112509	GeH040			IPG PAS			2012		field	Cerekwica	GAZ	12675	Rooting	luvisol	ENVO	2248	1	m2	UO	80	300		Aerial conditions				14.5		Nutrition				Watering	no irrigation			3	Sampling	plot			Sample99
Source35	Hordeum vulgare	NCBITaxon	112509	GeH042			IPG PAS			2012		field	Cerekwica	GAZ	12675	Rooting	luvisol	ENVO	2248	1	m2	UO	80	300		Aerial conditions				14.5		Nutrition				Watering	no irrigation			1	Sampling	plot			Sample100
Source35	Hordeum vulgare	NCBITaxon	112509	GeH042			IPG PAS			2012		field	Cerekwica	GAZ	12675	Rooting	luvisol	ENVO	2248	1	m2	UO	80	300		Aerial conditions				14.5		Nutrition				Watering	no irrigation			2	Sampling	plot			Sample101
Source35	Hordeum vulgare	NCBITaxon	112509	GeH042			IPG PAS			2012		field	Cerekwica	GAZ	12675	Rooting	luvisol	ENVO	2248	1	m2	UO	80	300		Aerial conditions				14.5		Nutrition				Watering	no irrigation			3	Sampling	plot			Sample102
Source36	Hordeum vulgare	NCBITaxon	112509	GeH043			IPG PAS			2012		field	Cerekwica	GAZ	12675	Rooting	luvisol	ENVO	2248	1	m2	UO	80	300		Aerial conditions				14.5		Nutrition				Watering	no irrigation			1	Sampling	plot			Sample103
Source36	Hordeum vulgare	NCBITaxon	112509	GeH043			IPG PAS			2012		field	Cerekwica	GAZ	12675	Rooting	luvisol	ENVO	2248	1	m2	UO	80	300		Aerial conditions				14.5		Nutrition				Watering	no irrigation			2	Sampling	plot			Sample104
Source36	Hordeum vulgare	NCBITaxon	112509	GeH043			IPG PAS			2012		field	Cerekwica	GAZ	12675	Rooting	luvisol	ENVO	2248	1	m2	UO	80	300		Aerial conditions				14.5		Nutrition				Watering	no irrigation			3	Sampling	plot			Sample105
Source37	Hordeum vulgare	NCBITaxon	112509	GeH045			IPG PAS			2012		field	Cerekwica	GAZ	12675	Rooting	luvisol	ENVO	2248	1	m2	UO	80	300		Aerial conditions				14.5		Nutrition				Watering	no irrigation			1	Sampling	plot			Sample106
Source37	Hordeum vulgare	NCBITaxon	112509	GeH045			IPG PAS			2012		field	Cerekwica	GAZ	12675	Rooting	luvisol	ENVO	2248	1	m2	UO	80	300		Aerial conditions				14.5		Nutrition				Watering	no irrigation			2	Sampling	plot			Sample107
Source37	Hordeum vulgare	NCBITaxon	112509	GeH045			IPG PAS			2012		field	Cerekwica	GAZ	12675	Rooting	luvisol	ENVO	2248	1	m2	UO	80	300		Aerial conditions				14.5		Nutrition				Watering	no irrigation			3	Sampling	plot			Sample108
Source38	Hordeum vulgare	NCBITaxon	112509	GeH046			IPG PAS			2012		field	Cerekwica	GAZ	12675	Rooting	luvisol	ENVO	2248	1	m2	UO	80	300		Aerial conditions				14.5		Nutrition				Watering	no irrigation			1	Sampling	plot			Sample109
Source38	Hordeum vulgare	NCBITaxon	112509	GeH046			IPG PAS			2012		field	Cerekwica	GAZ	12675	Rooting	luvisol	ENVO	2248	1	m2	UO	80	300		Aerial conditions				14.5		Nutrition				Watering	no irrigation			2	Sampling	plot			Sample110
Source38	Hordeum vulgare	NCBITaxon	112509	GeH046			IPG PAS			2012		field	Cerekwica	GAZ	12675	Rooting	luvisol	ENVO	2248	1	m2	UO	80	300		Aerial conditions				14.5		Nutrition				Watering	no irrigation			3	Sampling	plot			Sample111
Source39	Hordeum vulgare	NCBITaxon	112509	GeH047			IPG PAS			2012		field	Cerekwica	GAZ	12675	Rooting	luvisol	ENVO	2248	1	m2	UO	80	300		Aerial conditions				14.5		Nutrition				Watering	no irrigation			1	Sampling	plot			Sample112
Source39	Hordeum vulgare	NCBITaxon	112509	GeH047			IPG PAS			2012		field	Cerekwica	GAZ	12675	Rooting	luvisol	ENVO	2248	1	m2	UO	80	300		Aerial conditions				14.5		Nutrition				Watering	no irrigation			2	Sampling	plot			Sample113
Source39	Hordeum vulgare	NCBITaxon	112509	GeH047			IPG PAS			2012		field	Cerekwica	GAZ	12675	Rooting	luvisol	ENVO	2248	1	m2	UO	80	300		Aerial conditions				14.5		Nutrition				Watering	no irrigation			3	Sampling	plot			Sample114
Source40	Hordeum vulgare	NCBITaxon	112509	GeH049			IPG PAS			2012		field	Cerekwica	GAZ	12675	Rooting	luvisol	ENVO	2248	1	m2	UO	80	300		Aerial conditions				14.5		Nutrition				Watering	no irrigation			1	Sampling	plot			Sample115
Source40	Hordeum vulgare	NCBITaxon	112509	GeH049			IPG PAS			2012		field	Cerekwica	GAZ	12675	Rooting	luvisol	ENVO	2248	1	m2	UO	80	300		Aerial conditions				14.5		Nutrition				Watering	no irrigation			2	Sampling	plot			Sample116
Source40	Hordeum vulgare	NCBITaxon	112509	GeH049			IPG PAS			2012		field	Cerekwica	GAZ	12675	Rooting	luvisol	ENVO	2248	1	m2	UO	80	300		Aerial conditions				14.5		Nutrition				Watering	no irrigation			3	Sampling	plot			Sample117
Source41	Hordeum vulgare	NCBITaxon	112509	GeH052			IPG PAS			2012		field	Cerekwica	GAZ	12675	Rooting	luvisol	ENVO	2248	1	m2	UO	80	300		Aerial conditions				14.5		Nutrition				Watering	no irrigation			1	Sampling	plot			Sample118
Source41	Hordeum vulgare	NCBITaxon	112509	GeH052			IPG PAS			2012		field	Cerekwica	GAZ	12675	Rooting	luvisol	ENVO	2248	1	m2	UO	80	300		Aerial conditions				14.5		Nutrition				Watering	no irrigation			2	Sampling	plot			Sample119
Source41	Hordeum vulgare	NCBITaxon	112509	GeH052			IPG PAS			2012		field	Cerekwica	GAZ	12675	Rooting	luvisol	ENVO	2248	1	m2	UO	80	300		Aerial conditions				14.5		Nutrition				Watering	no irrigation			3	Sampling	plot			Sample120
Source42	Hordeum vulgare	NCBITaxon	112509	GeH053			IPG PAS			2012		field	Cerekwica	GAZ	12675	Rooting	luvisol	ENVO	2248	1	m2	UO	80	300		Aerial conditions				14.5		Nutrition				Watering	no irrigation			1	Sampling	plot			Sample121
Source42	Hordeum vulgare	NCBITaxon	112509	GeH053			IPG PAS			2012		field	Cerekwica	GAZ	12675	Rooting	luvisol	ENVO	2248	1	m2	UO	80	300		Aerial conditions				14.5		Nutrition				Watering	no irrigation			2	Sampling	plot			Sample122
Source42	Hordeum vulgare	NCBITaxon	112509	GeH053			IPG PAS			2012		field	Cerekwica	GAZ	12675	Rooting	luvisol	ENVO	2248	1	m2	UO	80	300		Aerial conditions				14.5		Nutrition				Watering	no irrigation			3	Sampling	plot			Sample123
Source43	Hordeum vulgare	NCBITaxon	112509	GeH055			IPG PAS			2012		field	Cerekwica	GAZ	12675	Rooting	luvisol	ENVO	2248	1	m2	UO	80	300		Aerial conditions				14.5		Nutrition				Watering	no irrigation			1	Sampling	plot			Sample124
Source43	Hordeum vulgare	NCBITaxon	112509	GeH055			IPG PAS			2012		field	Cerekwica	GAZ	12675	Rooting	luvisol	ENVO	2248	1	m2	UO	80	300		Aerial conditions				14.5		Nutrition				Watering	no irrigation			2	Sampling	plot			Sample125
Source43	Hordeum vulgare	NCBITaxon	112509	GeH055			IPG PAS			2012		field	Cerekwica	GAZ	12675	Rooting	luvisol	ENVO	2248	1	m2	UO	80	300		Aerial conditions				14.5		Nutrition				Watering	no irrigation			3	Sampling	plot			Sample126
Source44	Hordeum vulgare	NCBITaxon	112509	GeH056			IPG PAS			2012		field	Cerekwica	GAZ	12675	Rooting	luvisol	ENVO	2248	1	m2	UO	80	300		Aerial conditions				14.5		Nutrition				Watering	no irrigation			1	Sampling	plot			Sample127
Source44	Hordeum vulgare	NCBITaxon	112509	GeH056			IPG PAS			2012		field	Cerekwica	GAZ	12675	Rooting	luvisol	ENVO	2248	1	m2	UO	80	300		Aerial conditions				14.5		Nutrition				Watering	no irrigation			2	Sampling	plot			Sample128
Source44	Hordeum vulgare	NCBITaxon	112509	GeH056			IPG PAS			2012		field	Cerekwica	GAZ	12675	Rooting	luvisol	ENVO	2248	1	m2	UO	80	300		Aerial conditions				14.5		Nutrition				Watering	no irrigation			3	Sampling	plot			Sample129
Source45	Hordeum vulgare	NCBITaxon	112509	GeH057			IPG PAS			2012		field	Cerekwica	GAZ	12675	Rooting	luvisol	ENVO	2248	1	m2	UO	80	300		Aerial conditions				14.5		Nutrition				Watering	no irrigation			1	Sampling	plot			Sample130
Source45	Hordeum vulgare	NCBITaxon	112509	GeH057			IPG PAS			2012		field	Cerekwica	GAZ	12675	Rooting	luvisol	ENVO	2248	1	m2	UO	80	300		Aerial conditions				14.5		Nutrition				Watering	no irrigation			2	Sampling	plot			Sample131
Source45	Hordeum vulgare	NCBITaxon	112509	GeH057			IPG PAS			2012		field	Cerekwica	GAZ	12675	Rooting	luvisol	ENVO	2248	1	m2	UO	80	300		Aerial conditions				14.5		Nutrition				Watering	no irrigation			3	Sampling	plot			Sample132
Source46	Hordeum vulgare	NCBITaxon	112509	GeH058			IPG PAS			2012		field	Cerekwica	GAZ	12675	Rooting	luvisol	ENVO	2248	1	m2	UO	80	300		Aerial conditions				14.5		Nutrition				Watering	no irrigation			1	Sampling	plot			Sample133
Source46	Hordeum vulgare	NCBITaxon	112509	GeH058			IPG PAS			2012		field	Cerekwica	GAZ	12675	Rooting	luvisol	ENVO	2248	1	m2	UO	80	300		Aerial conditions				14.5		Nutrition				Watering	no irrigation			2	Sampling	plot			Sample134
Source46	Hordeum vulgare	NCBITaxon	112509	GeH058			IPG PAS			2012		field	Cerekwica	GAZ	12675	Rooting	luvisol	ENVO	2248	1	m2	UO	80	300		Aerial conditions				14.5		Nutrition				Watering	no irrigation			3	Sampling	plot			Sample135
Source47	Hordeum vulgare	NCBITaxon	112509	GeH059			IPG PAS			2012		field	Cerekwica	GAZ	12675	Rooting	luvisol	ENVO	2248	1	m2	UO	80	300		Aerial conditions				14.5		Nutrition				Watering	no irrigation			1	Sampling	plot			Sample136
Source47	Hordeum vulgare	NCBITaxon	112509	GeH059			IPG PAS			2012		field	Cerekwica	GAZ	12675	Rooting	luvisol	ENVO	2248	1	m2	UO	80	300		Aerial conditions				14.5		Nutrition				Watering	no irrigation			2	Sampling	plot			Sample137
Source47	Hordeum vulgare	NCBITaxon	112509	GeH059			IPG PAS			2012		field	Cerekwica	GAZ	12675	Rooting	luvisol	ENVO	2248	1	m2	UO	80	300		Aerial conditions				14.5		Nutrition				Watering	no irrigation			3	Sampling	plot			Sample138
Source48	Hordeum vulgare	NCBITaxon	112509	GeH063			IPG PAS			2012		field	Cerekwica	GAZ	12675	Rooting	luvisol	ENVO	2248	1	m2	UO	80	300		Aerial conditions				14.5		Nutrition				Watering	no irrigation			1	Sampling	plot			Sample139
Source48	Hordeum vulgare	NCBITaxon	112509	GeH063			IPG PAS			2012		field	Cerekwica	GAZ	12675	Rooting	luvisol	ENVO	2248	1	m2	UO	80	300		Aerial conditions				14.5		Nutrition				Watering	no irrigation			2	Sampling	plot			Sample140
Source48	Hordeum vulgare	NCBITaxon	112509	GeH063			IPG PAS			2012		field	Cerekwica	GAZ	12675	Rooting	luvisol	ENVO	2248	1	m2	UO	80	300		Aerial conditions				14.5		Nutrition				Watering	no irrigation			3	Sampling	plot			Sample141
Source49	Hordeum vulgare	NCBITaxon	112509	GeH064			IPG PAS			2012		field	Cerekwica	GAZ	12675	Rooting	luvisol	ENVO	2248	1	m2	UO	80	300		Aerial conditions				14.5		Nutrition				Watering	no irrigation			1	Sampling	plot			Sample142
Source49	Hordeum vulgare	NCBITaxon	112509	GeH064			IPG PAS			2012		field	Cerekwica	GAZ	12675	Rooting	luvisol	ENVO	2248	1	m2	UO	80	300		Aerial conditions				14.5		Nutrition				Watering	no irrigation			2	Sampling	plot			Sample143
Source49	Hordeum vulgare	NCBITaxon	112509	GeH064			IPG PAS			2012		field	Cerekwica	GAZ	12675	Rooting	luvisol	ENVO	2248	1	m2	UO	80	300		Aerial conditions				14.5		Nutrition				Watering	no irrigation			3	Sampling	plot			Sample144
Source50	Hordeum vulgare	NCBITaxon	112509	GeH065			IPG PAS			2012		field	Cerekwica	GAZ	12675	Rooting	luvisol	ENVO	2248	1	m2	UO	80	300		Aerial conditions				14.5		Nutrition				Watering	no irrigation			1	Sampling	plot			Sample145
Source50	Hordeum vulgare	NCBITaxon	112509	GeH065			IPG PAS			2012		field	Cerekwica	GAZ	12675	Rooting	luvisol	ENVO	2248	1	m2	UO	80	300		Aerial conditions				14.5		Nutrition				Watering	no irrigation			2	Sampling	plot			Sample146
Source50	Hordeum vulgare	NCBITaxon	112509	GeH065			IPG PAS			2012		field	Cerekwica	GAZ	12675	Rooting	luvisol	ENVO	2248	1	m2	UO	80	300		Aerial conditions				14.5		Nutrition				Watering	no irrigation			3	Sampling	plot			Sample147
Source51	Hordeum vulgare	NCBITaxon	112509	GeH067			IPG PAS			2012		field	Cerekwica	GAZ	12675	Rooting	luvisol	ENVO	2248	1	m2	UO	80	300		Aerial conditions				14.5		Nutrition				Watering	no irrigation			1	Sampling	plot			Sample148
Source51	Hordeum vulgare	NCBITaxon	112509	GeH067			IPG PAS			2012		field	Cerekwica	GAZ	12675	Rooting	luvisol	ENVO	2248	1	m2	UO	80	300		Aerial conditions				14.5		Nutrition				Watering	no irrigation			2	Sampling	plot			Sample149
Source51	Hordeum vulgare	NCBITaxon	112509	GeH067			IPG PAS			2012		field	Cerekwica	GAZ	12675	Rooting	luvisol	ENVO	2248	1	m2	UO	80	300		Aerial conditions				14.5		Nutrition				Watering	no irrigation			3	Sampling	plot			Sample150
Source52	Hordeum vulgare	NCBITaxon	112509	GeH068			IPG PAS			2012		field	Cerekwica	GAZ	12675	Rooting	luvisol	ENVO	2248	1	m2	UO	80	300		Aerial conditions				14.5		Nutrition				Watering	no irrigation			1	Sampling	plot			Sample151
Source52	Hordeum vulgare	NCBITaxon	112509	GeH068			IPG PAS			2012		field	Cerekwica	GAZ	12675	Rooting	luvisol	ENVO	2248	1	m2	UO	80	300		Aerial conditions				14.5		Nutrition				Watering	no irrigation			2	Sampling	plot			Sample152
Source52	Hordeum vulgare	NCBITaxon	112509	GeH068			IPG PAS			2012		field	Cerekwica	GAZ	12675	Rooting	luvisol	ENVO	2248	1	m2	UO	80	300		Aerial conditions				14.5		Nutrition				Watering	no irrigation			3	Sampling	plot			Sample153
Source53	Hordeum vulgare	NCBITaxon	112509	GeH069			IPG PAS			2012		field	Cerekwica	GAZ	12675	Rooting	luvisol	ENVO	2248	1	m2	UO	80	300		Aerial conditions				14.5		Nutrition				Watering	no irrigation			1	Sampling	plot			Sample154
Source53	Hordeum vulgare	NCBITaxon	112509	GeH069			IPG PAS			2012		field	Cerekwica	GAZ	12675	Rooting	luvisol	ENVO	2248	1	m2	UO	80	300		Aerial conditions				14.5		Nutrition				Watering	no irrigation			2	Sampling	plot			Sample155
Source53	Hordeum vulgare	NCBITaxon	112509	GeH069			IPG PAS			2012		field	Cerekwica	GAZ	12675	Rooting	luvisol	ENVO	2248	1	m2	UO	80	300		Aerial conditions				14.5		Nutrition				Watering	no irrigation			3	Sampling	plot			Sample156
Source54	Hordeum vulgare	NCBITaxon	112509	GeH070			IPG PAS			2012		field	Cerekwica	GAZ	12675	Rooting	luvisol	ENVO	2248	1	m2	UO	80	300		Aerial conditions				14.5		Nutrition				Watering	no irrigation			1	Sampling	plot			Sample157
Source54	Hordeum vulgare	NCBITaxon	112509	GeH070			IPG PAS			2012		field	Cerekwica	GAZ	12675	Rooting	luvisol	ENVO	2248	1	m2	UO	80	300		Aerial conditions				14.5		Nutrition				Watering	no irrigation			2	Sampling	plot			Sample158
Source54	Hordeum vulgare	NCBITaxon	112509	GeH070			IPG PAS			2012		field	Cerekwica	GAZ	12675	Rooting	luvisol	ENVO	2248	1	m2	UO	80	300		Aerial conditions				14.5		Nutrition				Watering	no irrigation			3	Sampling	plot			Sample159
Source55	Hordeum vulgare	NCBITaxon	112509	GeH071			IPG PAS			2012		field	Cerekwica	GAZ	12675	Rooting	luvisol	ENVO	2248	1	m2	UO	80	300		Aerial conditions				14.5		Nutrition				Watering	no irrigation			2	Sampling	plot			Sample160
Source55	Hordeum vulgare	NCBITaxon	112509	GeH071			IPG PAS			2012		field	Cerekwica	GAZ	12675	Rooting	luvisol	ENVO	2248	1	m2	UO	80	300		Aerial conditions				14.5		Nutrition				Watering	no irrigation			3	Sampling	plot			Sample161
Source56	Hordeum vulgare	NCBITaxon	112509	GeH072			IPG PAS			2012		field	Cerekwica	GAZ	12675	Rooting	luvisol	ENVO	2248	1	m2	UO	80	300		Aerial conditions				14.5		Nutrition				Watering	no irrigation			1	Sampling	plot			Sample162
Source56	Hordeum vulgare	NCBITaxon	112509	GeH072			IPG PAS			2012		field	Cerekwica	GAZ	12675	Rooting	luvisol	ENVO	2248	1	m2	UO	80	300		Aerial conditions				14.5		Nutrition				Watering	no irrigation			2	Sampling	plot			Sample163
Source56	Hordeum vulgare	NCBITaxon	112509	GeH072			IPG PAS			2012		field	Cerekwica	GAZ	12675	Rooting	luvisol	ENVO	2248	1	m2	UO	80	300		Aerial conditions				14.5		Nutrition				Watering	no irrigation			3	Sampling	plot			Sample164
Source57	Hordeum vulgare	NCBITaxon	112509	GeH073			IPG PAS			2012		field	Cerekwica	GAZ	12675	Rooting	luvisol	ENVO	2248	1	m2	UO	80	300		Aerial conditions				14.5		Nutrition				Watering	no irrigation			1	Sampling	plot			Sample165
Source57	Hordeum vulgare	NCBITaxon	112509	GeH073			IPG PAS			2012		field	Cerekwica	GAZ	12675	Rooting	luvisol	ENVO	2248	1	m2	UO	80	300		Aerial conditions				14.5		Nutrition				Watering	no irrigation			2	Sampling	plot			Sample166
Source57	Hordeum vulgare	NCBITaxon	112509	GeH073			IPG PAS			2012		field	Cerekwica	GAZ	12675	Rooting	luvisol	ENVO	2248	1	m2	UO	80	300		Aerial conditions				14.5		Nutrition				Watering	no irrigation			3	Sampling	plot			Sample167
Source58	Hordeum vulgare	NCBITaxon	112509	GeH074			IPG PAS			2012		field	Cerekwica	GAZ	12675	Rooting	luvisol	ENVO	2248	1	m2	UO	80	300		Aerial conditions				14.5		Nutrition				Watering	no irrigation			1	Sampling	plot			Sample168
Source58	Hordeum vulgare	NCBITaxon	112509	GeH074			IPG PAS			2012		field	Cerekwica	GAZ	12675	Rooting	luvisol	ENVO	2248	1	m2	UO	80	300		Aerial conditions				14.5		Nutrition				Watering	no irrigation			2	Sampling	plot			Sample169
Source58	Hordeum vulgare	NCBITaxon	112509	GeH074			IPG PAS			2012		field	Cerekwica	GAZ	12675	Rooting	luvisol	ENVO	2248	1	m2	UO	80	300		Aerial conditions				14.5		Nutrition				Watering	no irrigation			3	Sampling	plot			Sample170
Source59	Hordeum vulgare	NCBITaxon	112509	GeH075			IPG PAS			2012		field	Cerekwica	GAZ	12675	Rooting	luvisol	ENVO	2248	1	m2	UO	80	300		Aerial conditions				14.5		Nutrition				Watering	no irrigation			1	Sampling	plot			Sample171
Source59	Hordeum vulgare	NCBITaxon	112509	GeH075			IPG PAS			2012		field	Cerekwica	GAZ	12675	Rooting	luvisol	ENVO	2248	1	m2	UO	80	300		Aerial conditions				14.5		Nutrition				Watering	no irrigation			2	Sampling	plot			Sample172
Source59	Hordeum vulgare	NCBITaxon	112509	GeH075			IPG PAS			2012		field	Cerekwica	GAZ	12675	Rooting	luvisol	ENVO	2248	1	m2	UO	80	300		Aerial conditions				14.5		Nutrition				Watering	no irrigation			3	Sampling	plot			Sample173
Source60	Hordeum vulgare	NCBITaxon	112509	GeH076			IPG PAS			2012		field	Cerekwica	GAZ	12675	Rooting	luvisol	ENVO	2248	1	m2	UO	80	300		Aerial conditions				14.5		Nutrition				Watering	no irrigation			1	Sampling	plot			Sample174
Source60	Hordeum vulgare	NCBITaxon	112509	GeH076			IPG PAS			2012		field	Cerekwica	GAZ	12675	Rooting	luvisol	ENVO	2248	1	m2	UO	80	300		Aerial conditions				14.5		Nutrition				Watering	no irrigation			2	Sampling	plot			Sample175
Source60	Hordeum vulgare	NCBITaxon	112509	GeH076			IPG PAS			2012		field	Cerekwica	GAZ	12675	Rooting	luvisol	ENVO	2248	1	m2	UO	80	300		Aerial conditions				14.5		Nutrition				Watering	no irrigation			3	Sampling	plot			Sample176
Source61	Hordeum vulgare	NCBITaxon	112509	GeH077			IPG PAS			2012		field	Cerekwica	GAZ	12675	Rooting	luvisol	ENVO	2248	1	m2	UO	80	300		Aerial conditions				14.5		Nutrition				Watering	no irrigation			1	Sampling	plot			Sample177
Source61	Hordeum vulgare	NCBITaxon	112509	GeH077			IPG PAS			2012		field	Cerekwica	GAZ	12675	Rooting	luvisol	ENVO	2248	1	m2	UO	80	300		Aerial conditions				14.5		Nutrition				Watering	no irrigation			2	Sampling	plot			Sample178
Source61	Hordeum vulgare	NCBITaxon	112509	GeH077			IPG PAS			2012		field	Cerekwica	GAZ	12675	Rooting	luvisol	ENVO	2248	1	m2	UO	80	300		Aerial conditions				14.5		Nutrition				Watering	no irrigation			3	Sampling	plot			Sample179
Source62	Hordeum vulgare	NCBITaxon	112509	GeH078			IPG PAS			2012		field	Cerekwica	GAZ	12675	Rooting	luvisol	ENVO	2248	1	m2	UO	80	300		Aerial conditions				14.5		Nutrition				Watering	no irrigation			1	Sampling	plot			Sample180
Source62	Hordeum vulgare	NCBITaxon	112509	GeH078			IPG PAS			2012		field	Cerekwica	GAZ	12675	Rooting	luvisol	ENVO	2248	1	m2	UO	80	300		Aerial conditions				14.5		Nutrition				Watering	no irrigation			2	Sampling	plot			Sample181
Source62	Hordeum vulgare	NCBITaxon	112509	GeH078			IPG PAS			2012		field	Cerekwica	GAZ	12675	Rooting	luvisol	ENVO	2248	1	m2	UO	80	300		Aerial conditions				14.5		Nutrition				Watering	no irrigation			3	Sampling	plot			Sample182
Source63	Hordeum vulgare	NCBITaxon	112509	GeH079			IPG PAS			2012		field	Cerekwica	GAZ	12675	Rooting	luvisol	ENVO	2248	1	m2	UO	80	300		Aerial conditions				14.5		Nutrition				Watering	no irrigation			1	Sampling	plot			Sample183
Source63	Hordeum vulgare	NCBITaxon	112509	GeH079			IPG PAS			2012		field	Cerekwica	GAZ	12675	Rooting	luvisol	ENVO	2248	1	m2	UO	80	300		Aerial conditions				14.5		Nutrition				Watering	no irrigation			2	Sampling	plot			Sample184
Source63	Hordeum vulgare	NCBITaxon	112509	GeH079			IPG PAS			2012		field	Cerekwica	GAZ	12675	Rooting	luvisol	ENVO	2248	1	m2	UO	80	300		Aerial conditions				14.5		Nutrition				Watering	no irrigation			3	Sampling	plot			Sample185
Source64	Hordeum vulgare	NCBITaxon	112509	GeH081			IPG PAS			2012		field	Cerekwica	GAZ	12675	Rooting	luvisol	ENVO	2248	1	m2	UO	80	300		Aerial conditions				14.5		Nutrition				Watering	no irrigation			1	Sampling	plot			Sample186
Source64	Hordeum vulgare	NCBITaxon	112509	GeH081			IPG PAS			2012		field	Cerekwica	GAZ	12675	Rooting	luvisol	ENVO	2248	1	m2	UO	80	300		Aerial conditions				14.5		Nutrition				Watering	no irrigation			2	Sampling	plot			Sample187
Source64	Hordeum vulgare	NCBITaxon	112509	GeH081			IPG PAS			2012		field	Cerekwica	GAZ	12675	Rooting	luvisol	ENVO	2248	1	m2	UO	80	300		Aerial conditions				14.5		Nutrition				Watering	no irrigation			3	Sampling	plot			Sample188
Source65	Hordeum vulgare	NCBITaxon	112509	GeH082			IPG PAS			2012		field	Cerekwica	GAZ	12675	Rooting	luvisol	ENVO	2248	1	m2	UO	80	300		Aerial conditions				14.5		Nutrition				Watering	no irrigation			1	Sampling	plot			Sample189
Source65	Hordeum vulgare	NCBITaxon	112509	GeH082			IPG PAS			2012		field	Cerekwica	GAZ	12675	Rooting	luvisol	ENVO	2248	1	m2	UO	80	300		Aerial conditions				14.5		Nutrition				Watering	no irrigation			2	Sampling	plot			Sample190
Source65	Hordeum vulgare	NCBITaxon	112509	GeH082			IPG PAS			2012		field	Cerekwica	GAZ	12675	Rooting	luvisol	ENVO	2248	1	m2	UO	80	300		Aerial conditions				14.5		Nutrition				Watering	no irrigation			3	Sampling	plot			Sample191
Source66	Hordeum vulgare	NCBITaxon	112509	GeH083			IPG PAS			2012		field	Cerekwica	GAZ	12675	Rooting	luvisol	ENVO	2248	1	m2	UO	80	300		Aerial conditions				14.5		Nutrition				Watering	no irrigation			1	Sampling	plot			Sample192
Source66	Hordeum vulgare	NCBITaxon	112509	GeH083			IPG PAS			2012		field	Cerekwica	GAZ	12675	Rooting	luvisol	ENVO	2248	1	m2	UO	80	300		Aerial conditions				14.5		Nutrition				Watering	no irrigation			2	Sampling	plot			Sample193
Source66	Hordeum vulgare	NCBITaxon	112509	GeH083			IPG PAS			2012		field	Cerekwica	GAZ	12675	Rooting	luvisol	ENVO	2248	1	m2	UO	80	300		Aerial conditions				14.5		Nutrition				Watering	no irrigation			3	Sampling	plot			Sample194
Source67	Hordeum vulgare	NCBITaxon	112509	GeH085			IPG PAS			2012		field	Cerekwica	GAZ	12675	Rooting	luvisol	ENVO	2248	1	m2	UO	80	300		Aerial conditions				14.5		Nutrition				Watering	no irrigation			1	Sampling	plot			Sample195
Source67	Hordeum vulgare	NCBITaxon	112509	GeH085			IPG PAS			2012		field	Cerekwica	GAZ	12675	Rooting	luvisol	ENVO	2248	1	m2	UO	80	300		Aerial conditions				14.5		Nutrition				Watering	no irrigation			2	Sampling	plot			Sample196
Source67	Hordeum vulgare	NCBITaxon	112509	GeH085			IPG PAS			2012		field	Cerekwica	GAZ	12675	Rooting	luvisol	ENVO	2248	1	m2	UO	80	300		Aerial conditions				14.5		Nutrition				Watering	no irrigation			3	Sampling	plot			Sample197
Source68	Hordeum vulgare	NCBITaxon	112509	GeH087			IPG PAS			2012		field	Cerekwica	GAZ	12675	Rooting	luvisol	ENVO	2248	1	m2	UO	80	300		Aerial conditions				14.5		Nutrition				Watering	no irrigation			1	Sampling	plot			Sample198
Source68	Hordeum vulgare	NCBITaxon	112509	GeH087			IPG PAS			2012		field	Cerekwica	GAZ	12675	Rooting	luvisol	ENVO	2248	1	m2	UO	80	300		Aerial conditions				14.5		Nutrition				Watering	no irrigation			2	Sampling	plot			Sample199
Source68	Hordeum vulgare	NCBITaxon	112509	GeH087			IPG PAS			2012		field	Cerekwica	GAZ	12675	Rooting	luvisol	ENVO	2248	1	m2	UO	80	300		Aerial conditions				14.5		Nutrition				Watering	no irrigation			3	Sampling	plot			Sample200
Source69	Hordeum vulgare	NCBITaxon	112509	GeH089			IPG PAS			2012		field	Cerekwica	GAZ	12675	Rooting	luvisol	ENVO	2248	1	m2	UO	80	300		Aerial conditions				14.5		Nutrition				Watering	no irrigation			1	Sampling	plot			Sample201
Source69	Hordeum vulgare	NCBITaxon	112509	GeH089			IPG PAS			2012		field	Cerekwica	GAZ	12675	Rooting	luvisol	ENVO	2248	1	m2	UO	80	300		Aerial conditions				14.5		Nutrition				Watering	no irrigation			2	Sampling	plot			Sample202
Source69	Hordeum vulgare	NCBITaxon	112509	GeH089			IPG PAS			2012		field	Cerekwica	GAZ	12675	Rooting	luvisol	ENVO	2248	1	m2	UO	80	300		Aerial conditions				14.5		Nutrition				Watering	no irrigation			3	Sampling	plot			Sample203
Source70	Hordeum vulgare	NCBITaxon	112509	GeH090			IPG PAS			2012		field	Cerekwica	GAZ	12675	Rooting	luvisol	ENVO	2248	1	m2	UO	80	300		Aerial conditions				14.5		Nutrition				Watering	no irrigation			1	Sampling	plot			Sample204
Source70	Hordeum vulgare	NCBITaxon	112509	GeH090			IPG PAS			2012		field	Cerekwica	GAZ	12675	Rooting	luvisol	ENVO	2248	1	m2	UO	80	300		Aerial conditions				14.5		Nutrition				Watering	no irrigation			2	Sampling	plot			Sample205
Source70	Hordeum vulgare	NCBITaxon	112509	GeH090			IPG PAS			2012		field	Cerekwica	GAZ	12675	Rooting	luvisol	ENVO	2248	1	m2	UO	80	300		Aerial conditions				14.5		Nutrition				Watering	no irrigation			3	Sampling	plot			Sample206
Source71	Hordeum vulgare	NCBITaxon	112509	GeH091			IPG PAS			2012		field	Cerekwica	GAZ	12675	Rooting	luvisol	ENVO	2248	1	m2	UO	80	300		Aerial conditions				14.5		Nutrition				Watering	no irrigation			1	Sampling	plot			Sample207
Source71	Hordeum vulgare	NCBITaxon	112509	GeH091			IPG PAS			2012		field	Cerekwica	GAZ	12675	Rooting	luvisol	ENVO	2248	1	m2	UO	80	300		Aerial conditions				14.5		Nutrition				Watering	no irrigation			2	Sampling	plot			Sample208
Source71	Hordeum vulgare	NCBITaxon	112509	GeH091			IPG PAS			2012		field	Cerekwica	GAZ	12675	Rooting	luvisol	ENVO	2248	1	m2	UO	80	300		Aerial conditions				14.5		Nutrition				Watering	no irrigation			3	Sampling	plot			Sample209
Source72	Hordeum vulgare	NCBITaxon	112509	GeH092			IPG PAS			2012		field	Cerekwica	GAZ	12675	Rooting	luvisol	ENVO	2248	1	m2	UO	80	300		Aerial conditions				14.5		Nutrition				Watering	no irrigation			1	Sampling	plot			Sample210
Source72	Hordeum vulgare	NCBITaxon	112509	GeH092			IPG PAS			2012		field	Cerekwica	GAZ	12675	Rooting	luvisol	ENVO	2248	1	m2	UO	80	300		Aerial conditions				14.5		Nutrition				Watering	no irrigation			2	Sampling	plot			Sample211
Source72	Hordeum vulgare	NCBITaxon	112509	GeH092			IPG PAS			2012		field	Cerekwica	GAZ	12675	Rooting	luvisol	ENVO	2248	1	m2	UO	80	300		Aerial conditions				14.5		Nutrition				Watering	no irrigation			3	Sampling	plot			Sample212
Source73	Hordeum vulgare	NCBITaxon	112509	GeH093			IPG PAS			2012		field	Cerekwica	GAZ	12675	Rooting	luvisol	ENVO	2248	1	m2	UO	80	300		Aerial conditions				14.5		Nutrition				Watering	no irrigation			1	Sampling	plot			Sample213
Source73	Hordeum vulgare	NCBITaxon	112509	GeH093			IPG PAS			2012		field	Cerekwica	GAZ	12675	Rooting	luvisol	ENVO	2248	1	m2	UO	80	300		Aerial conditions				14.5		Nutrition				Watering	no irrigation			2	Sampling	plot			Sample214
Source73	Hordeum vulgare	NCBITaxon	112509	GeH093			IPG PAS			2012		field	Cerekwica	GAZ	12675	Rooting	luvisol	ENVO	2248	1	m2	UO	80	300		Aerial conditions				14.5		Nutrition				Watering	no irrigation			3	Sampling	plot			Sample215
Source74	Hordeum vulgare	NCBITaxon	112509	GeH094			IPG PAS			2012		field	Cerekwica	GAZ	12675	Rooting	luvisol	ENVO	2248	1	m2	UO	80	300		Aerial conditions				14.5		Nutrition				Watering	no irrigation			1	Sampling	plot			Sample216
Source74	Hordeum vulgare	NCBITaxon	112509	GeH094			IPG PAS			2012		field	Cerekwica	GAZ	12675	Rooting	luvisol	ENVO	2248	1	m2	UO	80	300		Aerial conditions				14.5		Nutrition				Watering	no irrigation			2	Sampling	plot			Sample217
Source74	Hordeum vulgare	NCBITaxon	112509	GeH094			IPG PAS			2012		field	Cerekwica	GAZ	12675	Rooting	luvisol	ENVO	2248	1	m2	UO	80	300		Aerial conditions				14.5		Nutrition				Watering	no irrigation			3	Sampling	plot			Sample218
Source75	Hordeum vulgare	NCBITaxon	112509	GeH096			IPG PAS			2012		field	Cerekwica	GAZ	12675	Rooting	luvisol	ENVO	2248	1	m2	UO	80	300		Aerial conditions				14.5		Nutrition				Watering	no irrigation			1	Sampling	plot			Sample219
Source75	Hordeum vulgare	NCBITaxon	112509	GeH096			IPG PAS			2012		field	Cerekwica	GAZ	12675	Rooting	luvisol	ENVO	2248	1	m2	UO	80	300		Aerial conditions				14.5		Nutrition				Watering	no irrigation			2	Sampling	plot			Sample220
Source75	Hordeum vulgare	NCBITaxon	112509	GeH096			IPG PAS			2012		field	Cerekwica	GAZ	12675	Rooting	luvisol	ENVO	2248	1	m2	UO	80	300		Aerial conditions				14.5		Nutrition				Watering	no irrigation			3	Sampling	plot			Sample221
Source76	Hordeum vulgare	NCBITaxon	112509	GeH098			IPG PAS			2012		field	Cerekwica	GAZ	12675	Rooting	luvisol	ENVO	2248	1	m2	UO	80	300		Aerial conditions				14.5		Nutrition				Watering	no irrigation			1	Sampling	plot			Sample222
Source76	Hordeum vulgare	NCBITaxon	112509	GeH098			IPG PAS			2012		field	Cerekwica	GAZ	12675	Rooting	luvisol	ENVO	2248	1	m2	UO	80	300		Aerial conditions				14.5		Nutrition				Watering	no irrigation			2	Sampling	plot			Sample223
Source76	Hordeum vulgare	NCBITaxon	112509	GeH098			IPG PAS			2012		field	Cerekwica	GAZ	12675	Rooting	luvisol	ENVO	2248	1	m2	UO	80	300		Aerial conditions				14.5		Nutrition				Watering	no irrigation			3	Sampling	plot			Sample224
Source77	Hordeum vulgare	NCBITaxon	112509	GeH101			IPG PAS			2012		field	Cerekwica	GAZ	12675	Rooting	luvisol	ENVO	2248	1	m2	UO	80	300		Aerial conditions				14.5		Nutrition				Watering	no irrigation			1	Sampling	plot			Sample225
Source77	Hordeum vulgare	NCBITaxon	112509	GeH101			IPG PAS			2012		field	Cerekwica	GAZ	12675	Rooting	luvisol	ENVO	2248	1	m2	UO	80	300		Aerial conditions				14.5		Nutrition				Watering	no irrigation			2	Sampling	plot			Sample226
Source77	Hordeum vulgare	NCBITaxon	112509	GeH101			IPG PAS			2012		field	Cerekwica	GAZ	12675	Rooting	luvisol	ENVO	2248	1	m2	UO	80	300		Aerial conditions				14.5		Nutrition				Watering	no irrigation			3	Sampling	plot			Sample227
Source78	Hordeum vulgare	NCBITaxon	112509	GeH103			IPG PAS			2012		field	Cerekwica	GAZ	12675	Rooting	luvisol	ENVO	2248	1	m2	UO	80	300		Aerial conditions				14.5		Nutrition				Watering	no irrigation			1	Sampling	plot			Sample228
Source78	Hordeum vulgare	NCBITaxon	112509	GeH103			IPG PAS			2012		field	Cerekwica	GAZ	12675	Rooting	luvisol	ENVO	2248	1	m2	UO	80	300		Aerial conditions				14.5		Nutrition				Watering	no irrigation			2	Sampling	plot			Sample229
Source78	Hordeum vulgare	NCBITaxon	112509	GeH103			IPG PAS			2012		field	Cerekwica	GAZ	12675	Rooting	luvisol	ENVO	2248	1	m2	UO	80	300		Aerial conditions				14.5		Nutrition				Watering	no irrigation			3	Sampling	plot			Sample230
Source79	Hordeum vulgare	NCBITaxon	112509	GeH104			IPG PAS			2012		field	Cerekwica	GAZ	12675	Rooting	luvisol	ENVO	2248	1	m2	UO	80	300		Aerial conditions				14.5		Nutrition				Watering	no irrigation			1	Sampling	plot			Sample231
Source79	Hordeum vulgare	NCBITaxon	112509	GeH104			IPG PAS			2012		field	Cerekwica	GAZ	12675	Rooting	luvisol	ENVO	2248	1	m2	UO	80	300		Aerial conditions				14.5		Nutrition				Watering	no irrigation			2	Sampling	plot			Sample232
Source79	Hordeum vulgare	NCBITaxon	112509	GeH104			IPG PAS			2012		field	Cerekwica	GAZ	12675	Rooting	luvisol	ENVO	2248	1	m2	UO	80	300		Aerial conditions				14.5		Nutrition				Watering	no irrigation			3	Sampling	plot			Sample233
Source80	Hordeum vulgare	NCBITaxon	112509	GeH106			IPG PAS			2012		field	Cerekwica	GAZ	12675	Rooting	luvisol	ENVO	2248	1	m2	UO	80	300		Aerial conditions				14.5		Nutrition				Watering	no irrigation			1	Sampling	plot			Sample234
Source80	Hordeum vulgare	NCBITaxon	112509	GeH106			IPG PAS			2012		field	Cerekwica	GAZ	12675	Rooting	luvisol	ENVO	2248	1	m2	UO	80	300		Aerial conditions				14.5		Nutrition				Watering	no irrigation			2	Sampling	plot			Sample235
Source80	Hordeum vulgare	NCBITaxon	112509	GeH106			IPG PAS			2012		field	Cerekwica	GAZ	12675	Rooting	luvisol	ENVO	2248	1	m2	UO	80	300		Aerial conditions				14.5		Nutrition				Watering	no irrigation			3	Sampling	plot			Sample236
Source81	Hordeum vulgare	NCBITaxon	112509	GeH107			IPG PAS			2012		field	Cerekwica	GAZ	12675	Rooting	luvisol	ENVO	2248	1	m2	UO	80	300		Aerial conditions				14.5		Nutrition				Watering	no irrigation			1	Sampling	plot			Sample237
Source81	Hordeum vulgare	NCBITaxon	112509	GeH107			IPG PAS			2012		field	Cerekwica	GAZ	12675	Rooting	luvisol	ENVO	2248	1	m2	UO	80	300		Aerial conditions				14.5		Nutrition				Watering	no irrigation			2	Sampling	plot			Sample238
Source81	Hordeum vulgare	NCBITaxon	112509	GeH107			IPG PAS			2012		field	Cerekwica	GAZ	12675	Rooting	luvisol	ENVO	2248	1	m2	UO	80	300		Aerial conditions				14.5		Nutrition				Watering	no irrigation			3	Sampling	plot			Sample239
Source82	Hordeum vulgare	NCBITaxon	112509	GeH108			IPG PAS			2012		field	Cerekwica	GAZ	12675	Rooting	luvisol	ENVO	2248	1	m2	UO	80	300		Aerial conditions				14.5		Nutrition				Watering	no irrigation			1	Sampling	plot			Sample240
Source82	Hordeum vulgare	NCBITaxon	112509	GeH108			IPG PAS			2012		field	Cerekwica	GAZ	12675	Rooting	luvisol	ENVO	2248	1	m2	UO	80	300		Aerial conditions				14.5		Nutrition				Watering	no irrigation			2	Sampling	plot			Sample241
Source82	Hordeum vulgare	NCBITaxon	112509	GeH108			IPG PAS			2012		field	Cerekwica	GAZ	12675	Rooting	luvisol	ENVO	2248	1	m2	UO	80	300		Aerial conditions				14.5		Nutrition				Watering	no irrigation			3	Sampling	plot			Sample242
Source83	Hordeum vulgare	NCBITaxon	112509	GeH109			IPG PAS			2012		field	Cerekwica	GAZ	12675	Rooting	luvisol	ENVO	2248	1	m2	UO	80	300		Aerial conditions				14.5		Nutrition				Watering	no irrigation			1	Sampling	plot			Sample243
Source83	Hordeum vulgare	NCBITaxon	112509	GeH109			IPG PAS			2012		field	Cerekwica	GAZ	12675	Rooting	luvisol	ENVO	2248	1	m2	UO	80	300		Aerial conditions				14.5		Nutrition				Watering	no irrigation			2	Sampling	plot			Sample244
Source83	Hordeum vulgare	NCBITaxon	112509	GeH109			IPG PAS			2012		field	Cerekwica	GAZ	12675	Rooting	luvisol	ENVO	2248	1	m2	UO	80	300		Aerial conditions				14.5		Nutrition				Watering	no irrigation			3	Sampling	plot			Sample245
Source84	Hordeum vulgare	NCBITaxon	112509	GeH110			IPG PAS			2012		field	Cerekwica	GAZ	12675	Rooting	luvisol	ENVO	2248	1	m2	UO	80	300		Aerial conditions				14.5		Nutrition				Watering	no irrigation			1	Sampling	plot			Sample246
Source84	Hordeum vulgare	NCBITaxon	112509	GeH110			IPG PAS			2012		field	Cerekwica	GAZ	12675	Rooting	luvisol	ENVO	2248	1	m2	UO	80	300		Aerial conditions				14.5		Nutrition				Watering	no irrigation			2	Sampling	plot			Sample247
Source84	Hordeum vulgare	NCBITaxon	112509	GeH110			IPG PAS			2012		field	Cerekwica	GAZ	12675	Rooting	luvisol	ENVO	2248	1	m2	UO	80	300		Aerial conditions				14.5		Nutrition				Watering	no irrigation			3	Sampling	plot			Sample248
Source85	Hordeum vulgare	NCBITaxon	112509	GeH112			IPG PAS			2012		field	Cerekwica	GAZ	12675	Rooting	luvisol	ENVO	2248	1	m2	UO	80	300		Aerial conditions				14.5		Nutrition				Watering	no irrigation			1	Sampling	plot			Sample249
Source85	Hordeum vulgare	NCBITaxon	112509	GeH112			IPG PAS			2012		field	Cerekwica	GAZ	12675	Rooting	luvisol	ENVO	2248	1	m2	UO	80	300		Aerial conditions				14.5		Nutrition				Watering	no irrigation			2	Sampling	plot			Sample250
Source85	Hordeum vulgare	NCBITaxon	112509	GeH112			IPG PAS			2012		field	Cerekwica	GAZ	12675	Rooting	luvisol	ENVO	2248	1	m2	UO	80	300		Aerial conditions				14.5		Nutrition				Watering	no irrigation			3	Sampling	plot			Sample251
Source86	Hordeum vulgare	NCBITaxon	112509	GeH113			IPG PAS			2012		field	Cerekwica	GAZ	12675	Rooting	luvisol	ENVO	2248	1	m2	UO	80	300		Aerial conditions				14.5		Nutrition				Watering	no irrigation			1	Sampling	plot			Sample252
Source86	Hordeum vulgare	NCBITaxon	112509	GeH113			IPG PAS			2012		field	Cerekwica	GAZ	12675	Rooting	luvisol	ENVO	2248	1	m2	UO	80	300		Aerial conditions				14.5		Nutrition				Watering	no irrigation			2	Sampling	plot			Sample253
Source86	Hordeum vulgare	NCBITaxon	112509	GeH113			IPG PAS			2012		field	Cerekwica	GAZ	12675	Rooting	luvisol	ENVO	2248	1	m2	UO	80	300		Aerial conditions				14.5		Nutrition				Watering	no irrigation			3	Sampling	plot			Sample254
Source87	Hordeum vulgare	NCBITaxon	112509	GeH114			IPG PAS			2012		field	Cerekwica	GAZ	12675	Rooting	luvisol	ENVO	2248	1	m2	UO	80	300		Aerial conditions				14.5		Nutrition				Watering	no irrigation			1	Sampling	plot			Sample255
Source87	Hordeum vulgare	NCBITaxon	112509	GeH114			IPG PAS			2012		field	Cerekwica	GAZ	12675	Rooting	luvisol	ENVO	2248	1	m2	UO	80	300		Aerial conditions				14.5		Nutrition				Watering	no irrigation			2	Sampling	plot			Sample256
Source87	Hordeum vulgare	NCBITaxon	112509	GeH114			IPG PAS			2012		field	Cerekwica	GAZ	12675	Rooting	luvisol	ENVO	2248	1	m2	UO	80	300		Aerial conditions				14.5		Nutrition				Watering	no irrigation			3	Sampling	plot			Sample257
Source88	Hordeum vulgare	NCBITaxon	112509	GeH115			IPG PAS			2012		field	Cerekwica	GAZ	12675	Rooting	luvisol	ENVO	2248	1	m2	UO	80	300		Aerial conditions				14.5		Nutrition				Watering	no irrigation			1	Sampling	plot			Sample258
Source88	Hordeum vulgare	NCBITaxon	112509	GeH115			IPG PAS			2012		field	Cerekwica	GAZ	12675	Rooting	luvisol	ENVO	2248	1	m2	UO	80	300		Aerial conditions				14.5		Nutrition				Watering	no irrigation			2	Sampling	plot			Sample259
Source88	Hordeum vulgare	NCBITaxon	112509	GeH115			IPG PAS			2012		field	Cerekwica	GAZ	12675	Rooting	luvisol	ENVO	2248	1	m2	UO	80	300		Aerial conditions				14.5		Nutrition				Watering	no irrigation			3	Sampling	plot			Sample260
Source89	Hordeum vulgare	NCBITaxon	112509	GeH116			IPG PAS			2012		field	Cerekwica	GAZ	12675	Rooting	luvisol	ENVO	2248	1	m2	UO	80	300		Aerial conditions				14.5		Nutrition				Watering	no irrigation			1	Sampling	plot			Sample261
Source89	Hordeum vulgare	NCBITaxon	112509	GeH116			IPG PAS			2012		field	Cerekwica	GAZ	12675	Rooting	luvisol	ENVO	2248	1	m2	UO	80	300		Aerial conditions				14.5		Nutrition				Watering	no irrigation			2	Sampling	plot			Sample262
Source89	Hordeum vulgare	NCBITaxon	112509	GeH116			IPG PAS			2012		field	Cerekwica	GAZ	12675	Rooting	luvisol	ENVO	2248	1	m2	UO	80	300		Aerial conditions				14.5		Nutrition				Watering	no irrigation			3	Sampling	plot			Sample263
Source90	Hordeum vulgare	NCBITaxon	112509	GeH117			IPG PAS			2012		field	Cerekwica	GAZ	12675	Rooting	luvisol	ENVO	2248	1	m2	UO	80	300		Aerial conditions				14.5		Nutrition				Watering	no irrigation			1	Sampling	plot			Sample264
Source90	Hordeum vulgare	NCBITaxon	112509	GeH117			IPG PAS			2012		field	Cerekwica	GAZ	12675	Rooting	luvisol	ENVO	2248	1	m2	UO	80	300		Aerial conditions				14.5		Nutrition				Watering	no irrigation			2	Sampling	plot			Sample265
Source90	Hordeum vulgare	NCBITaxon	112509	GeH117			IPG PAS			2012		field	Cerekwica	GAZ	12675	Rooting	luvisol	ENVO	2248	1	m2	UO	80	300		Aerial conditions				14.5		Nutrition				Watering	no irrigation			3	Sampling	plot			Sample266
Source91	Hordeum vulgare	NCBITaxon	112509	GeH118			IPG PAS			2012		field	Cerekwica	GAZ	12675	Rooting	luvisol	ENVO	2248	1	m2	UO	80	300		Aerial conditions				14.5		Nutrition				Watering	no irrigation			1	Sampling	plot			Sample267
Source91	Hordeum vulgare	NCBITaxon	112509	GeH118			IPG PAS			2012		field	Cerekwica	GAZ	12675	Rooting	luvisol	ENVO	2248	1	m2	UO	80	300		Aerial conditions				14.5		Nutrition				Watering	no irrigation			2	Sampling	plot			Sample268
Source91	Hordeum vulgare	NCBITaxon	112509	GeH118			IPG PAS			2012		field	Cerekwica	GAZ	12675	Rooting	luvisol	ENVO	2248	1	m2	UO	80	300		Aerial conditions				14.5		Nutrition				Watering	no irrigation			3	Sampling	plot			Sample269
Source92	Hordeum vulgare	NCBITaxon	112509	GeH119			IPG PAS			2012		field	Cerekwica	GAZ	12675	Rooting	luvisol	ENVO	2248	1	m2	UO	80	300		Aerial conditions				14.5		Nutrition				Watering	no irrigation			1	Sampling	plot			Sample270
Source92	Hordeum vulgare	NCBITaxon	112509	GeH119			IPG PAS			2012		field	Cerekwica	GAZ	12675	Rooting	luvisol	ENVO	2248	1	m2	UO	80	300		Aerial conditions				14.5		Nutrition				Watering	no irrigation			2	Sampling	plot			Sample271
Source92	Hordeum vulgare	NCBITaxon	112509	GeH119			IPG PAS			2012		field	Cerekwica	GAZ	12675	Rooting	luvisol	ENVO	2248	1	m2	UO	80	300		Aerial conditions				14.5		Nutrition				Watering	no irrigation			3	Sampling	plot			Sample272
Source93	Hordeum vulgare	NCBITaxon	112509	GeH120			IPG PAS			2012		field	Cerekwica	GAZ	12675	Rooting	luvisol	ENVO	2248	1	m2	UO	80	300		Aerial conditions				14.5		Nutrition				Watering	no irrigation			1	Sampling	plot			Sample273
Source93	Hordeum vulgare	NCBITaxon	112509	GeH120			IPG PAS			2012		field	Cerekwica	GAZ	12675	Rooting	luvisol	ENVO	2248	1	m2	UO	80	300		Aerial conditions				14.5		Nutrition				Watering	no irrigation			2	Sampling	plot			Sample274
Source93	Hordeum vulgare	NCBITaxon	112509	GeH120			IPG PAS			2012		field	Cerekwica	GAZ	12675	Rooting	luvisol	ENVO	2248	1	m2	UO	80	300		Aerial conditions				14.5		Nutrition				Watering	no irrigation			3	Sampling	plot			Sample275
Source94	Hordeum vulgare	NCBITaxon	112509	GeH121			IPG PAS			2012		field	Cerekwica	GAZ	12675	Rooting	luvisol	ENVO	2248	1	m2	UO	80	300		Aerial conditions				14.5		Nutrition				Watering	no irrigation			1	Sampling	plot			Sample276
Source94	Hordeum vulgare	NCBITaxon	112509	GeH121			IPG PAS			2012		field	Cerekwica	GAZ	12675	Rooting	luvisol	ENVO	2248	1	m2	UO	80	300		Aerial conditions				14.5		Nutrition				Watering	no irrigation			2	Sampling	plot			Sample277
Source94	Hordeum vulgare	NCBITaxon	112509	GeH121			IPG PAS			2012		field	Cerekwica	GAZ	12675	Rooting	luvisol	ENVO	2248	1	m2	UO	80	300		Aerial conditions				14.5		Nutrition				Watering	no irrigation			3	Sampling	plot			Sample278
Source95	Hordeum vulgare	NCBITaxon	112509	GeH122			IPG PAS			2012		field	Cerekwica	GAZ	12675	Rooting	luvisol	ENVO	2248	1	m2	UO	80	300		Aerial conditions				14.5		Nutrition				Watering	no irrigation			1	Sampling	plot			Sample279
Source95	Hordeum vulgare	NCBITaxon	112509	GeH122			IPG PAS			2012		field	Cerekwica	GAZ	12675	Rooting	luvisol	ENVO	2248	1	m2	UO	80	300		Aerial conditions				14.5		Nutrition				Watering	no irrigation			2	Sampling	plot			Sample280
Source95	Hordeum vulgare	NCBITaxon	112509	GeH122			IPG PAS			2012		field	Cerekwica	GAZ	12675	Rooting	luvisol	ENVO	2248	1	m2	UO	80	300		Aerial conditions				14.5		Nutrition				Watering	no irrigation			3	Sampling	plot			Sample281
Source96	Hordeum vulgare	NCBITaxon	112509	GeH123			IPG PAS			2012		field	Cerekwica	GAZ	12675	Rooting	luvisol	ENVO	2248	1	m2	UO	80	300		Aerial conditions				14.5		Nutrition				Watering	no irrigation			1	Sampling	plot			Sample282
Source96	Hordeum vulgare	NCBITaxon	112509	GeH123			IPG PAS			2012		field	Cerekwica	GAZ	12675	Rooting	luvisol	ENVO	2248	1	m2	UO	80	300		Aerial conditions				14.5		Nutrition				Watering	no irrigation			2	Sampling	plot			Sample283
Source96	Hordeum vulgare	NCBITaxon	112509	GeH123			IPG PAS			2012		field	Cerekwica	GAZ	12675	Rooting	luvisol	ENVO	2248	1	m2	UO	80	300		Aerial conditions				14.5		Nutrition				Watering	no irrigation			3	Sampling	plot			Sample284
Source97	Hordeum vulgare	NCBITaxon	112509	GeH125			IPG PAS			2012		field	Cerekwica	GAZ	12675	Rooting	luvisol	ENVO	2248	1	m2	UO	80	300		Aerial conditions				14.5		Nutrition				Watering	no irrigation			1	Sampling	plot			Sample285
Source97	Hordeum vulgare	NCBITaxon	112509	GeH125			IPG PAS			2012		field	Cerekwica	GAZ	12675	Rooting	luvisol	ENVO	2248	1	m2	UO	80	300		Aerial conditions				14.5		Nutrition				Watering	no irrigation			2	Sampling	plot			Sample286
Source97	Hordeum vulgare	NCBITaxon	112509	GeH125			IPG PAS			2012		field	Cerekwica	GAZ	12675	Rooting	luvisol	ENVO	2248	1	m2	UO	80	300		Aerial conditions				14.5		Nutrition				Watering	no irrigation			3	Sampling	plot			Sample287
Source98	Hordeum vulgare	NCBITaxon	112509	GeH126			IPG PAS			2012		field	Cerekwica	GAZ	12675	Rooting	luvisol	ENVO	2248	1	m2	UO	80	300		Aerial conditions				14.5		Nutrition				Watering	no irrigation			1	Sampling	plot			Sample288
Source98	Hordeum vulgare	NCBITaxon	112509	GeH126			IPG PAS			2012		field	Cerekwica	GAZ	12675	Rooting	luvisol	ENVO	2248	1	m2	UO	80	300		Aerial conditions				14.5		Nutrition				Watering	no irrigation			2	Sampling	plot			Sample289
Source98	Hordeum vulgare	NCBITaxon	112509	GeH126			IPG PAS			2012		field	Cerekwica	GAZ	12675	Rooting	luvisol	ENVO	2248	1	m2	UO	80	300		Aerial conditions				14.5		Nutrition				Watering	no irrigation			3	Sampling	plot			Sample290
Source99	Hordeum vulgare	NCBITaxon	112509	GeH127			IPG PAS			2012		field	Cerekwica	GAZ	12675	Rooting	luvisol	ENVO	2248	1	m2	UO	80	300		Aerial conditions				14.5		Nutrition				Watering	no irrigation			1	Sampling	plot			Sample291
Source99	Hordeum vulgare	NCBITaxon	112509	GeH127			IPG PAS			2012		field	Cerekwica	GAZ	12675	Rooting	luvisol	ENVO	2248	1	m2	UO	80	300		Aerial conditions				14.5		Nutrition				Watering	no irrigation			2	Sampling	plot			Sample292
Source99	Hordeum vulgare	NCBITaxon	112509	GeH127			IPG PAS			2012		field	Cerekwica	GAZ	12675	Rooting	luvisol	ENVO	2248	1	m2	UO	80	300		Aerial conditions				14.5		Nutrition				Watering	no irrigation			3	Sampling	plot			Sample293
Source100	Hordeum vulgare	NCBITaxon	112509	GeH128			IPG PAS			2012		field	Cerekwica	GAZ	12675	Rooting	luvisol	ENVO	2248	1	m2	UO	80	300		Aerial conditions				14.5		Nutrition				Watering	no irrigation			1	Sampling	plot			Sample294
Source100	Hordeum vulgare	NCBITaxon	112509	GeH128			IPG PAS			2012		field	Cerekwica	GAZ	12675	Rooting	luvisol	ENVO	2248	1	m2	UO	80	300		Aerial conditions				14.5		Nutrition				Watering	no irrigation			2	Sampling	plot			Sample295
Source100	Hordeum vulgare	NCBITaxon	112509	GeH128			IPG PAS			2012		field	Cerekwica	GAZ	12675	Rooting	luvisol	ENVO	2248	1	m2	UO	80	300		Aerial conditions				14.5		Nutrition				Watering	no irrigation			3	Sampling	plot			Sample296
Source101	Hordeum vulgare	NCBITaxon	112509	GeH129			IPG PAS			2012		field	Cerekwica	GAZ	12675	Rooting	luvisol	ENVO	2248	1	m2	UO	80	300		Aerial conditions				14.5		Nutrition				Watering	no irrigation			1	Sampling	plot			Sample297
Source101	Hordeum vulgare	NCBITaxon	112509	GeH129			IPG PAS			2012		field	Cerekwica	GAZ	12675	Rooting	luvisol	ENVO	2248	1	m2	UO	80	300		Aerial conditions				14.5		Nutrition				Watering	no irrigation			2	Sampling	plot			Sample298
Source101	Hordeum vulgare	NCBITaxon	112509	GeH129			IPG PAS			2012		field	Cerekwica	GAZ	12675	Rooting	luvisol	ENVO	2248	1	m2	UO	80	300		Aerial conditions				14.5		Nutrition				Watering	no irrigation			3	Sampling	plot			Sample299
Source102	Hordeum vulgare	NCBITaxon	112509	Georgie			IPG PAS			2012		field	Cerekwica	GAZ	12675	Rooting	luvisol	ENVO	2248	1	m2	UO	80	300		Aerial conditions				14.5		Nutrition				Watering	no irrigation			1	Sampling	plot			Sample300
Source102	Hordeum vulgare	NCBITaxon	112509	Georgie			IPG PAS			2012		field	Cerekwica	GAZ	12675	Rooting	luvisol	ENVO	2248	1	m2	UO	80	300		Aerial conditions				14.5		Nutrition				Watering	no irrigation			2	Sampling	plot			Sample301
Source102	Hordeum vulgare	NCBITaxon	112509	Georgie			IPG PAS			2012		field	Cerekwica	GAZ	12675	Rooting	luvisol	ENVO	2248	1	m2	UO	80	300		Aerial conditions				14.5		Nutrition				Watering	no irrigation			3	Sampling	plot			Sample302
Source103	Hordeum vulgare	NCBITaxon	112509	Harmal			IPG PAS			2012		field	Cerekwica	GAZ	12675	Rooting	luvisol	ENVO	2248	1	m2	UO	80	300		Aerial conditions				14.5		Nutrition				Watering	no irrigation			1	Sampling	plot			Sample303
Source103	Hordeum vulgare	NCBITaxon	112509	Harmal			IPG PAS			2012		field	Cerekwica	GAZ	12675	Rooting	luvisol	ENVO	2248	1	m2	UO	80	300		Aerial conditions				14.5		Nutrition				Watering	no irrigation			2	Sampling	plot			Sample304
Source103	Hordeum vulgare	NCBITaxon	112509	Harmal			IPG PAS			2012		field	Cerekwica	GAZ	12675	Rooting	luvisol	ENVO	2248	1	m2	UO	80	300		Aerial conditions				14.5		Nutrition				Watering	no irrigation			3	Sampling	plot			Sample305
